# Supplementary material for: A novel protein encoded by circRsrc1 regulates mitochondrial ribosome assembly and translation during spermatogenesis
Source: BMC Biol. 2023 Apr 24;21:94. doi: 10.1186/s12915-023-01597-z (PMC10127071; doi:10.1186/s12915-023-01597-z)
Supplement: Supplementary file 2 — Additional file 2: Table S1. Results of analysis of circRNA sequencing. [file 12915_2023_1597_MOESM2_ESM.xlsx]

## Sheet: mouse testes_3tools
Analysis of testicular circular RNA sequencing using different tools
Mus_CIRI	Mus_CE2	Mus_fc	Mus_CIRI|Mus_CE2	Mus_CIRI|Mus_fc	Mus_CE2|Mus_fc	Mus_CIRI|Mus_CE2|Mus_fc
chr1:10025021-10035163-	chrX:12723783-12747977-	chr8:45029610-45030082+	chr1:106786703-106791789-	chr1:103657361-103725571+	chrY:1303373-1341880-	chr1:10027103-10035163-
chr1:100294786-100300877+	chrX:13110076-13114644+	chr5:32640331-32684863+	chr1:119715947-119802477-	chr1:105521901-105566250-	chrY:1339992-1368268-	chr1:100379051-100446918+
chr1:10042394-10058823+	chrX:13110076-13116757+	chr15:84417100-84420232-	chr1:119741355-119783589-	chr1:105653104-105656032-	chrY:1350526-1368268-	chr1:10045076-10047526+
chr1:10045076-10066462+	chrX:13121433-13124663+	chr12:75984240-75985743+	chr1:119765031-119773271-	chr1:119548894-119579077-	chrY:1432173-1448969-	chr1:10045076-10058823+
chr1:105503441-105566250-	chrX:13123168-13124663+	chr2:130820443-130822500-	chr1:121445640-121463185+	chr1:119548894-119642658-	chrX:9913903-9943181+	chr1:10045076-10066820+
chr1:11630629-11670135+	chrX:13155994-13156747+	chr19:41512794-41528640+	chr1:125416256-125418304-	chr1:119599005-119609254-	chrX:10202010-10210757-	chr1:10074860-10082346+
chr1:118459801-118471839+	chrX:18199158-18241828+	chr15:25781648-25783012-	chr1:127909851-127918289+	chr1:119659822-119687766-	chrX:12719591-12728139-	chr1:10074860-10083558+
chr1:119675549-119765922-	chrX:20479514-20489892+	chr10:8024770-8026420+	chr1:128151744-128179182+	chr1:125177517-125177664+	chrX:13533340-13586965-	chr1:10074860-10085952+
chr1:119691601-119765922-	chrX:20479514-20494368+	chr3:52967229-52967487+	chr1:128193460-128197097+	chr1:127306634-127321285+	chrX:13600357-13626297-	chr1:10074860-10096013+
chr1:125068913-125079996-	chrX:20695762-20696012+	chr18:22284765-22289724-	chr1:128260834-128266414+	chr1:127320604-127321285+	chrX:17201046-17207822-	chr1:10082253-10096013+
chr1:128087512-128092010-	chrX:36942055-36975177-	chr14:79369078-79377521-	chr1:129776293-129951568+	chr1:130682149-130684070-	chrX:23756440-23769996+	chr1:10083501-10090317+
chr1:128250115-128255461+	chrX:38208010-38235903-	chr7:29212472-29212615+	chr1:13186733-13286025-	chr1:130682149-130684073-	chrX:38233103-38245858-	chr1:10209425-10216559-
chr1:128255433-128259003+	chrX:38215178-38235903-	chr2:27518629-27525161+	chr1:133003791-133009192-	chr1:130682802-130684073-	chrX:41872290-41897850-	chr1:105546664-105566250-
chr1:128255433-128260888+	chrX:42201855-42217431+	chr17:32220161-32242459-	chr1:133003791-133018884-	chr1:131256887-131273857-	chrX:48640235-48653502+	chr1:105546664-105580030-
chr1:130528491-130541224+	chrX:50564813-50580949-	chr14:54663603-54663780-	chr1:133009137-133012714-	chr1:134577377-134588947+	chrX:53282522-53298631+	chr1:105566148-105591761-
chr1:130615159-130619447-	chrX:50573224-50600898-	chr14:7720419-7757105-	chr1:134352355-134355716-	chr1:134967727-134973966+	chrX:68697668-68713323+	chr1:105678163-105704043+
chr1:132991700-132992225-	chrX:50577871-50580949-	chr14:52271615-52271908+	chr1:134549473-134553194-	chr1:137390312-137429603+	chrX:73012440-73020970+	chr1:106000931-106006086+
chr1:133009137-133012711-	chrX:50591925-50595615-	chr17:23815928-23816059+	chr1:134834435-134902508-	chr1:137488209-137489268+	chrX:85105144-85110100+	chr1:106000931-106011814+
chr1:133009137-133018884-	chrX:50595461-50608814-	chr9:105064894-105065058+	chr1:134835785-134874021-	chr1:139133671-139170503+	chrX:93420567-93474487-	chr1:106000931-106031233+
chr1:134834435-134865960-	chrX:52999091-53016429+	chr8:123291397-123295192-	chr1:13569471-13576452-	chr1:14055386-14060072+	chrX:94098283-94114263-	chr1:106006015-106019905+
chr1:137362647-137392122+	chrX:56804366-56805544-	chr5:135755407-135768915-	chr1:139053346-139102093+	chr1:150344897-150348935-	chrX:94252415-94253126+	chr1:106011702-106019905+
chr1:139040000-139110485+	chrX:60133608-60155717-	chr19:53025259-53032097-	chr1:139550820-139628309-	chr1:152063445-152074629+	chrX:101546959-101578456+	chr1:106281363-106287116+
chr1:139085883-139133761+	chrX:60152900-60155717-	chr8:36993683-36993819+	chr1:151394609-151397351-	chr1:152623818-152638984-	chrX:104323334-104323453-	chr1:106281363-106319015+
chr1:139139381-139144000+	chrX:60260161-60269997-	chr18:56729339-56733325-	chr1:151440806-151450112+	chr1:15312363-15313030+	chrX:105818032-105826254-	chr1:106281363-106350687+
chr1:140088658-140163136-	chrX:60557728-60680311+	chr3:89210618-89212762-	chr1:153469600-153478189-	chr1:153428560-153437630+	chrX:105832447-105839978-	chr1:106739331-106747836-
chr1:143615303-143637538-	chrX:71231391-71259826+	chr11:106158307-106158460+	chr1:156817741-156830452-	chr1:155166431-155197435+	chrX:107788266-107807889-	chr1:118419440-118419918+
chr1:143691275-143695462-	chrX:74160948-74161672-	chr1:146734536-146766690+	chr1:156887947-156907718-	chr1:155601454-155615972+	chrX:134950969-134956245-	chr1:119567796-119579077-
chr1:15352570-15359008+	chrX:74225279-74225397-	chr8:120084844-120085441-	chr1:160236626-160247569-	chr1:155601454-155687194+	chrX:140677996-140693162+	chr1:119599005-119609286-
chr1:155107851-155127112+	chrX:75210364-75261716-	chr8:68586290-68645935-	chr1:160627215-160740931-	chr1:155922314-155933450-	chrX:151565372-151599584+	chr1:119599005-119642658-
chr1:155122285-155136969+	chrX:75731020-75741978-	chr17:80311802-80349586+	chr1:160938112-160942728+	chr1:156887091-156907778-	chrX:151806272-151843155+	chr1:119615346-119623968-
chr1:155958561-155962560-	chrX:75741816-75751687-	chr9:103308781-103311580+	chr1:162134457-162274539-	chr1:160204205-160206265+	chrX:151910101-151910255+	chr1:119615346-119633649-
chr1:156013318-156023187-	chrX:89407551-89408940-	chr12:7636263-7688978-	chr1:163782985-163888305+	chr1:160722133-160735758-	chrX:157888398-157910250-	chr1:119621886-119642658-
chr1:156380780-156392789-	chrX:89407901-89408547-	chr16:28622582-28623799+	chr1:16389821-16509408-	chr1:160733529-160740819-	chrX:157934640-157945416-	chr1:119667514-119687766-
chr1:156431072-156466798-	chrX:94098283-94102380-	chr15:56068054-56068364+	chr1:165388658-165420224-	chr1:160735548-160740931-	chrX:159816577-159828579+	chr1:119675549-119687766-
chr1:156494338-156501219+	chrX:100633839-100638771+	chr10:95548195-95548340+	chr1:165474954-165481014+	chr1:161616699-161632396-	chrX:160040990-160075707+	chr1:119678755-119687766-
chr1:157286731-157391670-	chrX:100876536-100916650-	chr7:3632198-3633663-	chr1:165945902-165964823-	chr1:161793489-161816517-	chrX:160846937-160861054-	chr1:119706155-119726096-
chr1:157382071-157391670-	chrX:101015544-101050580-	chr12:44570210-44590239+	chr1:172149249-172175610+	chr1:161942394-161967996-	chrX:163911329-163917843+	chr1:119706155-119765922-
chr1:159342807-159350946+	chrX:105884307-105899993-	chr2:91562737-91563113+	chr1:176824752-176955923+	chr1:16357516-16358458-	chrX:164391602-164400858+	chr1:119715947-119726096-
chr1:160203476-160208595-	chrX:113071917-113112665-	chr7:6477414-6478204-	chr1:176831057-176853902+	chr1:163817802-163862836+	chrX:66792833-66792934-	chr1:119715947-119765922-
chr1:160720692-160740931-	chrX:113639894-113765875+	chr1:143615303-143677855-	chr1:176868212-176874698+	chr1:163817842-163865537+	chrX:79277646-79304404-	chr1:119741355-119765922-
chr1:161208472-161235173+	chrX:135797553-135797864+	chr15:71752449-71808075-	chr1:176868212-176878106+	chr1:163933479-163934817+	chrX:79452269-79480008-	chr1:119765031-119765922-
chr1:161243575-161247437-	chrX:136975398-136975502-	chr3:40772564-40797611+	chr1:177059334-177248881-	chr1:164997431-165091610-	chrX:102385992-102394655+	chr1:119765031-119783589-
chr1:161844002-161845580-	chrX:139993298-139995228-	chr2:181322312-181334977+	chr1:177067211-177248881-	chr1:165350884-165429591-	chrX:102392644-102485523+	chr1:119765031-119802477-
chr1:162535842-162551104-	chrX:142832501-142834393+	chr11:101555810-101556291+	chr1:177076344-177248881-	chr1:165519436-165525060+	chrX:112092443-112098237+	chr1:119783482-119802477-
chr1:162601777-162607984-	chrX:151002312-151003533-	chr12:35132021-35144130+	chr1:177078774-177210037-	chr1:165874414-165952856-	chrX:112171508-112184225+	chr1:119945783-119951137-
chr1:164997431-165068092-	chrX:151565372-151573516+	chr12:64473031-64473138+	chr1:177078774-177248881-	chr1:165874414-165966819-	chrX:161326462-161340939+	chr1:119981714-119985102-
chr1:165059163-165069484-	chrX:151620864-151625301+	chr11:69465481-69465600+	chr1:177080201-177248881-	chr1:165931662-165966819-	chr13:9560671-9576918+	chr1:120150603-120171482+
chr1:165367446-165400419-	chrX:157174246-157355601-	chr17:12830736-12848120-	chr1:177096967-177248881-	chr1:166204790-166238618-	chr13:12225462-12250691-	chr1:120969945-120973759-
chr1:165487205-165525060+	chrX:159317921-159328477+	chr14:75982495-75989555-	chr1:177102962-177248881-	chr1:166225590-166238618-	chr13:12247319-12250691-	chr1:127382921-127390878+
chr1:165506334-165525060+	chrX:159327772-159328477+	chr3:28782728-28793816+	chr1:177109627-177248881-	chr1:167454467-167455198+	chr13:13687619-13698533+	chr1:127791605-127799553+
chr1:165556231-165561831+	chrX:159443923-159462224+	chr6:48569239-48569450-	chr1:177130971-177248881-	chr1:171411204-171414529+	chr13:13706502-13712860+	chr1:127791605-127801676+
chr1:165931662-165981622-	chrX:159683544-159816706+	chr5:120627265-120628350+	chr1:177819699-177850307+	chr1:172774950-172776770+	chr13:13966310-13970867+	chr1:127889156-127891096+
chr1:165964777-165981622-	chrX:160044061-160073008+	chr2:69914414-69945147+	chr1:177819699-177859893+	chr1:175767006-175769629+	chr13:14120141-14136259+	chr1:127889156-127919641+
chr1:176863616-176865205+	chrX:160132069-160133232-	chr7:59313204-59313315-	chr1:177842843-177872312+	chr1:175791193-175795188+	chr13:14120141-14145366+	chr1:127987997-127999460-
chr1:177080201-177131096-	chrX:160840295-160866053-	chr8:123215697-123216792+	chr1:177850230-177881611+	chr1:176824752-176828983+	chr13:14142980-14153492+	chr1:128016043-128040996-
chr1:177190738-177248881-	chrX:161121024-161153910+	chr8:128917141-128920185-	chr1:177850230-177886640+	chr1:176946108-176955923+	chr13:14184307-14195476+	chr1:128151744-128153399+
chr1:177782843-177784998-	chrX:161209195-161224544+	chr4:21982386-21993820+	chr1:177850230-177907777+	chr1:177078774-177109738-	chr13:15478000-15548642+	chr1:128151744-128168007+
chr1:177857430-177907777+	chrX:161209195-161228760+	chr17:84334026-84336882-	chr1:177857430-177860330+	chr1:177078774-177144583-	chr13:17727120-17765093-	chr1:128167893-128176956+
chr1:177936601-177948320+	chrX:161209609-161228760+	chr7:105695400-105708616+	chr1:177871832-177872312+	chr1:177769925-177784117-	chr13:17738917-17751860-	chr1:128167893-128197097+
chr1:178040309-178122812+	chrX:161221666-161223240+	chr6:47024801-47040565-	chr1:177907725-177942954+	chr1:178323134-178325313-	chr13:18810432-18830793+	chr1:128181838-128182212+
chr1:178046920-178122812+	chrX:161221666-161224544+	chr2:66083658-66083870+	chr1:177907725-177951920+	chr1:178323134-178329407-	chr13:20185354-20209211+	chr1:128186758-128197097+
chr1:178070529-178122812+	chrX:161221666-161225960+	chr11:108855783-108860261+	chr1:177936601-177942954+	chr1:178323134-178336158-	chr13:24164801-24178257-	chr1:128193460-128221703+
chr1:178077455-178122812+	chrX:161221666-161230174+	chr4:21796786-21810823+	chr1:177936601-177951920+	chr1:179377683-179411785-	chr13:24836016-24840558+	chr1:128193460-128223641+
chr1:178122760-178154548+	chrX:161221666-161231483+	chr5:133767609-133775964-	chr1:178002995-178046997+	chr1:180573652-180577698+	chr13:30856654-30911250-	chr1:128252203-128260888+
chr1:180816729-180824100+	chrX:161223157-161224544+	chr1:75187776-75188054+	chr1:178140377-178156801+	chr1:181590440-181653677+	chr13:30925723-30927421-	chr1:128256144-128259003+
chr1:181093714-181101635-	chrX:161223157-161225960+	chr17:26934472-26935129+	chr1:179961044-180094491+	chr1:181821357-181827767+	chr13:30935495-30940770-	chr1:128258832-128269971+
chr1:185271434-185272642+	chrX:161223157-161227456+	chr4:10893263-10898248+	chr1:179999362-180106152+	chr1:181961754-181961919-	chr13:41008016-41008285+	chr1:130706426-130708201-
chr1:187174375-187215249-	chrX:161223157-161228760+	chr4:136541128-136541268+	chr1:180733166-180738637+	chr1:183350964-183354040-	chr13:43416325-43425214-	chr1:131355511-131356905-
chr1:190844487-190899571-	chrX:161223157-161230174+	chr18:29633688-29672962-	chr1:181913307-181961919-	chr1:184415510-184435152-	chr13:45795509-45852456-	chr1:132014383-132023838+
chr1:192123539-192137489-	chrX:161224461-161227456+	chr4:116614330-116627469-	chr1:186736116-186739863-	chr1:187304330-187324727+	chr13:46712633-46717323-	chr1:13221307-13224713-
chr1:192980346-193027017-	chrX:161224461-161228760+	chr12:51921338-51925173-	chr1:187230784-187233826+	chr1:188626577-188654722+	chr13:47047903-47053735+	chr1:13221307-13286025-
chr1:195068127-195075557-	chrX:161225877-161231483+	chr12:31376908-31383713+	chr1:187316524-187322354+	chr1:188675013-188743685+	chr13:48885273-48885878-	chr1:13221307-13310844-
chr1:21461361-21642543+	chrX:162784322-162797810-	chr12:3648223-3686862+	chr1:191552988-191561537-	chr1:189650562-189655092-	chr13:48932297-48946024-	chr1:13256883-13286025-
chr1:24024213-24046407-	chrX:162790612-162811595-	chr5:25404279-25409331-	chr1:192108644-192130460-	chr1:190871592-190905118-	chr13:49654347-49664167+	chr1:133753089-133753749-
chr1:24046358-24086611-	chrX:168656963-168670311-	chr9:7002556-7016795-	chr1:194643686-194649638+	chr1:191008076-191020562-	chr13:53351601-53354280-	chr1:134350083-134361623-
chr1:24682519-24693001+	chrX:168668631-168671890-	chr13:113530482-113539494-	chr1:195068127-195076603-	chr1:191008076-191021256-	chr13:55034889-55060342-	chr1:134422921-134424922+
chr1:26641720-26677177+	chrX:20120520-20162538-	chr2:91785856-91786356+	chr1:23866217-23891993-	chr1:191029431-191044020-	chr13:55050741-55093281-	chr1:134422921-134428269+
chr1:28666631-28675090-	chrX:66794713-66810290-	chr9:50995608-50998616-	chr1:28968593-29008435+	chr1:194643686-194666147+	chr13:55213204-55234030+	chr1:134475788-134485913+
chr1:28718388-28741090-	chrX:74225278-74225396-	chr9:6983390-7002666-	chr1:30810683-30811967-	chr1:194735013-194737780-	chr13:55213204-55310541+	chr1:134546626-134550091-
chr1:28811912-28812343-	chrX:79386654-79402115-	chr2:126720063-126720169+	chr1:33608082-33613541-	chr1:22726930-22731953-	chr13:55261544-55277675+	chr1:134563250-134609059+
chr1:28836206-28848960-	chrX:79478656-79489251-	chr17:56571210-56571319-	chr1:36349402-36365652-	chr1:24042949-24067978-	chr13:56723429-56728629+	chr1:134581334-134588947+
chr1:30287307-30316225+	chrX:92175802-92175981.	chr1:16440323-16521218-	chr1:36424838-36443609-	chr1:24042949-24086611-	chr13:58328856-58345829-	chr1:134585154-134588947+
chr1:33464053-33536830-	chrX:101418657-101418794-	chr8:94612588-94612740+	chr1:37035637-37157451+	chr1:24390152-24415169+	chr13:58743571-58744338-	chr1:134585154-134593463+
chr1:33608082-33613641-	chrX:111963540-112098237+	chr2:80152135-80178827-	chr1:4163855-4228619-	chr1:24771112-24794211-	chr13:59495333-59528518-	chr1:134585154-134595896+
chr1:36382785-36392480+	chrX:113110176-113160040-	chr9:70585924-70586925+	chr1:4206660-4228619-	chr1:25896971-25908340-	chr13:59504194-59544451-	chr1:134585154-134599218+
chr1:39682909-39711439-	chrX:135797553-135840469+	chr16:44355440-44357903+	chr1:43509621-43533793+	chr1:26918721-26931628+	chr13:59607246-59618026+	chr1:134585154-134609059+
chr1:43980294-44002165+	chrX:135797553-135840690+	chr4:98958977-98978033-	chr1:43985416-43991359+	chr1:28718388-28719910-	chr13:59805223-59808165-	chr1:134585154-134614011+
chr1:46134502-46140191+	chrX:135797788-135840469+	chr19:37328981-37330612-	chr1:46078523-46142164+	chr1:28920243-29008435+	chr13:63340319-63403038-	chr1:134602450-134614011+
chr1:46191283-46225892+	chrX:135798391-135840924+	chr5:122432741-122438246+	chr1:46085555-46099598+	chr1:31043407-31047772-	chr13:63340319-63403077-	chr1:134604442-134605875+
chr1:46322250-46325908+	chrX:151198022-151226544+	chr9:15723547-15727008-	chr1:46097998-46142164+	chr1:31100316-31100894-	chr13:64209107-64225648-	chr1:134607688-134614011+
chr1:46322250-46343871+	chrX:161086963-161090405+	chr9:123546984-123552817+	chr1:46116169-46142164+	chr1:33478236-33484808-	chr13:64215500-64225648-	chr1:134607688-134618047+
chr1:46352778-46365546-	chrX:161086963-161117324+	chr1:187225663-187225935+	chr1:46119260-46177428+	chr1:34218335-34249638+	chr13:68585178-68590220+	chr1:134619560-134621022+
chr1:46430772-46467431+	chrX:161086963-161144840+	chr11:3711694-3711869-	chr1:46175287-46182481+	chr1:34522280-34525197-	chr13:69506916-69515903-	chr1:134619560-134627376+
chr1:46514553-46543302+	chrX:161086963-161153910+	chr10:62659674-62659885+	chr1:46240781-46343871+	chr1:34522280-34532931-	chr13:77066600-77106104-	chr1:134624711-134627376+
chr1:46594941-46615396+	chrX:161095113-161153910+	chr4:41203634-41203842-	chr1:46289533-46303638+	chr1:3516918-3526342-	chr13:77066600-77126714-	chr1:134834435-134838041-
chr1:46672351-46681912+	chr13:3594131-3600334-	chr5:134249842-134266656-	chr1:46337430-46363006+	chr1:36472942-36499981+	chr13:77090305-77106104-	chr1:134834435-134842733-
chr1:52008705-52013907-	chr13:3595497-3596877-	chr17:50756627-50782424-	chr1:46455755-46482056+	chr1:36600123-36619057-	chr13:77245201-77281152+	chr1:134865778-134879745-
chr1:52479238-52490755-	chr13:8849534-8861265-	chr16:12765936-12810698-	chr1:46455755-46494725+	chr1:36854844-36881374-	chr13:77759428-77761938+	chr1:134892158-134896461-
chr1:52853668-52868958+	chr13:9122108-9150918+	chr7:30737868-30738026+	chr1:46514553-46689088+	chr1:37060330-37129060+	chr13:81103219-81155276-	chr1:134967727-134972189+
chr1:53163226-53182544-	chr13:9143754-9147504+	chr17:28652448-28676203-	chr1:46527464-46533259+	chr1:46077612-46085702+	chr13:92235574-92312686-	chr1:135304430-135309198-
chr1:53216231-53290423-	chr13:11759671-11785141-	chrX:138209380-138209485-	chr1:46612564-46632348+	chr1:50678475-50697389-	chr13:92492503-92500293-	chr1:135405821-135408074-
chr1:53528673-53547355-	chr13:12212509-12212670-	chr18:29440004-29451947-	chr1:46672351-46689088+	chr1:5117390-5150061+	chr13:93341756-93346700+	chr1:136293280-136297825-
chr1:53620698-53623455-	chr13:12216810-12225641-	chr4:34719660-34719744+	chr1:53256629-53290423-	chr1:52790024-52799536-	chr13:93387524-93393108+	chr1:136502647-136513822+
chr1:54272478-54314216+	chr13:12243935-12253978-	chr18:43083078-43088630-	chr1:53405676-53427987-	chr1:53256629-53291835-	chr13:94224895-94253070-	chr1:137390312-137406693+
chr1:55061275-55072128+	chr13:12300935-12310961-	chr11:29533226-29544410+	chr1:53411506-53427987-	chr1:53597509-53636177-	chr13:94403338-94418143+	chr1:139023105-139042043+
chr1:55136677-55152825+	chr13:12401591-12402700+	chr4:133064623-133064826-	chr1:53419545-53427987-	chr1:53605794-53647322-	chr13:94440255-94462572+	chr1:139023105-139062971+
chr1:55329251-55360759-	chr13:12581669-12602397+	chr6:64944346-64945576-	chr1:53468620-53504376-	chr1:53617725-53623729-	chr13:94476966-94483360+	chr1:139040000-139054621+
chr1:58388279-58388967-	chr13:15641069-15662530+	chr9:54419745-54426505-	chr1:53494578-53497146-	chr1:54480634-54493406-	chr13:94531982-94547893+	chr1:139040000-139062971+
chr1:58885706-58885920-	chr13:17252491-17452552-	chr16:43561713-43610931+	chr1:53494578-53504376-	chr1:55346390-55355739-	chr13:96598205-96635886+	chr1:139040000-139081273+
chr1:59050998-59058719-	chr13:17252491-17554469-	chrX:93480479-93518554-	chr1:53559040-53584651-	chr1:56891163-56969880-	chr13:96614774-96634983+	chr1:139053346-139062971+
chr1:60003656-60022650-	chr13:17301918-17554469-	chr11:4303978-4304218+	chr1:53605798-53636177-	chr1:59562643-59597076+	chr13:96624695-96630831+	chr1:139053346-139081273+
chr1:60493538-60498534-	chr13:17452457-17672602-	chr6:56741369-56746398+	chr1:53605798-53663891-	chr1:60105311-60109449+	chr13:96652096-96666708-	chr1:139060275-139110485+
chr1:6245425-6248192+	chr13:19688945-19694389-	chr12:110810072-110810470+	chr1:53627034-53647322-	chr1:60181463-60215308+	chr13:97091818-97094147+	chr1:139081173-139110485+
chr1:6260930-6265621+	chr13:20241573-20373190+	chr16:93934212-93942405-	chr1:54278711-54304991+	chr1:6450827-6487741+	chr13:98267316-98272852+	chr1:139085883-139094097+
chr1:66706446-66723378+	chr13:20342368-20449606+	chr12:57621949-57654856+	chr1:55184950-55226332-	chr1:64550849-64597643+	chr13:100622798-100637098-	chr1:139085883-139110485+
chr1:6737580-6770974+	chr13:20564424-20582326+	chr2:18889052-18908152-	chr1:59010069-59062530-	chr1:66699638-66718011+	chr13:100631056-100633999-	chr1:139085883-139144000+
chr1:69844279-69873251+	chr13:24993189-24993669-	chr12:85917675-85925786+	chr1:59018750-59069842-	chr1:66714577-66718011+	chr13:100716501-100717682-	chr1:139101968-139110485+
chr1:70264906-70461131+	chr13:28668370-28668704-	chr17:15513530-15517642+	chr1:59167183-59170559-	chr1:66714577-66753518+	chr13:100763550-100772781-	chr1:139101968-139144000+
chr1:73140379-73269866+	chr13:29709095-29850108-	chr14:70389919-70402222-	chr1:59541314-59628284+	chr1:66734653-66745008+	chr13:100780936-100781157-	chr1:139133671-139144000+
chr1:75945131-75955851+	chr13:29846228-29850108-	chr1:37801720-37819663-	chr1:59949053-59969097+	chr1:68250580-68298441-	chr13:104035587-104052639-	chr1:139133671-139169048+
chr1:82527529-82531635-	chr13:37983393-37992109-	chr11:61555469-61558269-	chr1:60003656-60007906-	chr1:69975903-69999579+	chr13:104046189-104052639-	chr1:139167671-139169048+
chr1:84739514-84744751-	chr13:38007940-38019313-	chr9:5159499-5171098-	chr1:60102627-60132033+	chr1:69996781-69999579+	chr13:104294447-104307389+	chr1:139463056-139471792+
chr1:8554725-8607152-	chr13:38043051-38050310+	chr6:147030647-147030795-	chr1:60194504-60217281+	chr1:69996781-70017169+	chr13:105181450-105271039-	chr1:140362949-140383095+
chr1:86176814-86191102+	chr13:38209877-38211141+	chr1:97189272-97257681+	chr1:64550091-64576329+	chr1:70103653-70105481+	chr13:106812208-106860937-	chr1:143667625-143671428-
chr1:86186105-86213105+	chr13:41008211-41009364+	chr11:54439631-54480350+	chr1:64558503-64576329+	chr1:70134416-70134973+	chr13:106847346-106886757-	chr1:143667625-143677855-
chr1:86704664-86791457+	chr13:41053295-41056657-	chr19:7229948-7230106-	chr1:65259999-65268874+	chr1:72658650-72675870-	chr13:106856738-106892615-	chr1:143667625-143699322-
chr1:86754227-86767783+	chr13:42055400-42123213+	chr4:70279526-70281522-	chr1:69842969-69996908+	chr1:73240635-73269866+	chr13:106875491-106895875-	chr1:143677639-143695462-
chr1:88989403-88991778-	chr13:44823380-44848421+	chr2:20859881-20861107-	chr1:71074543-71089527-	chr1:73349655-73355965+	chr13:106879613-106886757-	chr1:143677639-143699322-
chr1:91254260-91285419+	chr13:44982741-44993738-	chr9:108092088-108092717-	chr1:72312408-72315581+	chr1:74280863-74281406+	chr13:106891616-106892615-	chr1:143719084-143721985+
chr1:93489128-93507829+	chr13:45697821-45956575-	chr14:7743938-7744065-	chr1:78443635-78472634-	chr1:74903217-74903356+	chr13:107738372-107744137-	chr1:146682576-146751991+
chr1:97182978-97302375+	chr13:45735115-45956575-	chr8:70334315-70334571-	chr1:78466967-78476305-	chr1:74967500-74968912-	chr13:107743961-107788009-	chr1:146746480-146751991+
chr1:97269470-97302297+	chr13:46560504-46560581+	chr17:49488187-49490327-	chr1:8414203-8465553-	chr1:75236852-75241513+	chr13:112628838-112651418-	chr1:146746480-146766690+
chr10:103201764-103202209-	chr13:48583085-48606360-	chr11:12040128-12127255+	chr1:84754271-84757950-	chr1:80562738-80626807+	chr13:112689273-112723311+	chr1:146746480-146831783+
chr10:112403625-112406347+	chr13:48589120-48590405-	chr11:90339995-90340246-	chr1:84760763-84762029-	chr1:82870685-82886467+	chr13:113484518-113502844-	chr1:150406462-150407577+
chr10:11305849-11312888+	chr13:49664054-49665469+	chr17:35852992-35853156-	chr1:84881092-84896662+	chr1:82882228-82886467+	chr13:119354659-119404754-	chr1:151379383-151405545-
chr10:11305849-11414741+	chr13:49675386-49676834+	chr2:141198960-141199147+	chr1:86587016-86592366+	chr1:83085811-83087636-	chr13:119381676-119404754-	chr1:151397206-151405545-
chr10:115386962-115390436+	chr13:49687386-49693171+	chr6:115958527-115959840-	chr1:86744681-86791457+	chr1:84761011-84762029-	chr13:119389194-119404754-	chr1:151433794-151439580+
chr10:116517359-116549105-	chr13:51123088-51127973+	chr11:24702768-24728384+	chr1:86744681-86857374+	chr1:84762119-84814969-	chr13:119394611-119404754-	chr1:151433794-151443326+
chr10:117099943-117102198-	chr13:51656881-51673159+	chr10:64097519-64098317+	chr1:86744681-86878576+	chr1:84782827-84802848-	chr13:119768706-119790287-	chr1:151452048-151454051+
chr10:119985544-119986355-	chr13:54681934-54684488-	chr16:12671249-12712925-	chr1:86959743-87021117+	chr1:85818357-85844652+	chr13:9117966-9151224+	chr1:151476140-151478625-
chr10:120843411-120852045-	chr13:55213204-55299960+	chr14:55885774-55897754+	chr1:87403667-87421591+	chr1:86760288-86857374+	chr13:17553974-17554469-	chr1:151980426-152006767-
chr10:120942679-120952255-	chr13:55282659-55298676+	chr19:26623897-26630876-	chr1:93437094-93442250-	chr1:87407293-87407455+	chr13:17553974-17577581-	chr1:152549067-152557587-
chr10:121371144-121383443+	chr13:55301727-55310541+	chr2:84690648-84691202+	chr1:93714898-93725316-	chr1:91300528-91319113+	chr13:17553974-17583108-	chr1:152554296-152557587-
chr10:121615005-121622991-	chr13:55527660-55528448-	chr13:23249379-23257564-	chr1:96941875-96953161-	chr1:92922047-92922258-	chr13:24994725-25018973-	chr1:152846119-152878177-
chr10:127443430-127443647+	chr13:58236517-58264199-	chr14:115552215-115587621+	chr1:97182978-97269524+	chr1:93302718-93306053-	chr13:28711117-28730503-	chr1:152854310-152856611-
chr10:128824779-128853251+	chr13:58241654-58259511-	chr11:87490296-87493121+	chr1:97182978-97293435+	chr1:93302718-93306072-	chr13:47207360-47253723+	chr1:152855849-152859502-
chr10:13224784-13239965-	chr13:58243802-58264199-	chr19:12774820-12779099-	chr1:97182978-97302297+	chr1:93489124-93507825+	chr13:47321297-47324344+	chr1:152866581-152878177-
chr10:14719827-14753358+	chr13:58294884-58320316-	chr3:42207360-42304080+	chr1:97213012-97269657+	chr1:97415006-97479025+	chr13:49542288-49546106-	chr1:153435918-153436136+
chr10:16876923-16921454-	chr13:58303363-58313261-	chr15:84948557-84948802+	chr1:97228551-97257681+	chr1:97723670-97727502-	chr13:49820613-49845757+	chr1:153435918-153437630+
chr10:19884778-19894802-	chr13:58394188-58394309-	chr14:31025498-31040531+	chr1:97434375-97442723+	chr1:98428358-98446822+	chr13:49844502-49858098+	chr1:153435918-153445951+
chr10:20076482-20082468+	chr13:58395690-58396187-	chr6:14020149-14024724+	chr1:97434879-97442723+	chr10:103063389-103111079-	chr13:58337543-58354947-	chr1:153445798-153449023+
chr10:20981324-21007778+	chr13:58398025-58399155-	chr7:105742007-105742337+	chr1:97746418-97755971-	chr10:105753689-105759750-	chr13:63330452-63400318-	chr1:153468874-153483872-
chr10:21304530-21337075+	chr13:58398041-58399155-	chr11:87218324-87218522+	chr1:98423089-98480786+	chr10:105779588-105833213-	chr13:77043863-77106104-	chr1:153512546-153545346-
chr10:22705693-22709384-	chr13:58398049-58399155-	chr9:21553893-21567476-	chr1:98466658-98497541+	chr10:106863254-106869972+	chr13:77046522-77128605-	chr1:153781589-153790338-
chr10:30547657-30597805-	chr13:59482517-59504310-	chr3:90134563-90198187+	chr10:100466021-100478022-	chr10:107572962-107586795-	chr13:77066600-77128605-	chr1:154700371-154725920-
chr10:40394325-40408525+	chr13:59504194-59514295-	chr4:116231959-116286198+	chr10:103063389-103202510-	chr10:110836105-110836303-	chr13:77083441-77128605-	chr1:155173986-155193325+
chr10:41728628-41740961-	chr13:59528387-59544451-	chr15:36081913-36083741-	chr10:103144482-103146293-	chr10:11212419-11213511-	chr13:81360643-81433898-	chr1:155173986-155197435+
chr10:43393871-43395692+	chr13:59600904-59628985+	chr11:85103899-85104026-	chr10:108240105-108253495+	chr10:11212419-11234424-	chr13:92477828-92495097-	chr1:155187778-155197435+
chr10:53291764-53367435-	chr13:59612637-59618026+	chr9:22009542-22009666+	chr10:110945469-110948284-	chr10:112928058-112929416-	chr13:96748465-96780385+	chr1:155290195-155313361-
chr10:53312508-53367435-	chr13:62871166-62875311-	chr5:91073182-91083977-	chr10:115090702-115191724-	chr10:113902986-113904494+	chr13:96791701-96799464+	chr1:155324314-155345654-
chr10:53340535-53367435-	chr13:63015026-63061194+	chr10:127676640-127695542+	chr10:116517317-116549105-	chr10:115389173-115390436+	chr13:96795739-96893099+	chr1:155601454-155624958+
chr10:58499169-58513257+	chr13:63190479-63191173+	chr5:115594128-115595373+	chr10:120383275-120384226+	chr10:115841915-115849985-	chr13:96798728-96804263+	chr1:155786794-155792284-
chr10:58513079-58545109+	chr13:63824809-63842169+	chr7:120659819-120660103+	chr10:121593667-121622991-	chr10:115841915-115869061-	chr13:96831450-96851793+	chr1:155789298-155803797-
chr10:62358352-62365059+	chr13:63824809-63848860+	chr8:24863389-24884636-	chr10:123146794-123171226-	chr10:115903447-115927591+	chr13:103744785-103764419-	chr1:155866040-155879118-
chr10:62447024-62447773-	chr13:63858231-63877533+	chr17:35836690-35838098+	chr10:17908034-17916032-	chr10:116627617-116630644+	chr13:103844814-103897928-	chr1:155894594-155897581-
chr10:62463691-62480707-	chr13:64142208-64145680-	chr5:100691299-100692978-	chr10:23139961-23159154-	chr10:117349311-117367988-	chr13:119388573-119404754-	chr1:155906489-155915651-
chr10:63789979-63815225+	chr13:64170014-64176088+	chr14:102980893-102981240-	chr10:25239626-25289730-	chr10:117777129-117785139-	chr12:3451662-3489733+	chr1:155909204-155922500-
chr10:63964872-64097615+	chr13:66963313-66966541+	chr5:35552994-35553110+	chr10:31505773-31534896-	chr10:117935186-117977946+	chr12:3496225-3496936+	chr1:155940717-155962560-
chr10:71330803-71336419-	chr13:68565110-68568952-	chr10:106836057-106863607+	chr10:39830899-39841003+	chr10:120182618-120192981+	chr12:3632810-3718489+	chr1:155953154-155962560-
chr10:7795644-7801969+	chr13:70753174-70779673-	chr1:26836389-26840125+	chr10:40581298-40591893+	chr10:120348260-120348907+	chr12:4322868-4354509-	chr1:156013318-156033800-
chr10:78207434-78210810-	chr13:73327227-73327415-	chr1:22373344-22373452-	chr10:4407805-4418631-	chr10:120765891-120766386-	chr12:7755394-7755971-	chr1:156262829-156277510-
chr10:78764246-78770864+	chr13:74180435-74199675-	chr3:38480184-38480465-	chr10:50690115-50735352+	chr10:120821384-120852092-	chr12:8974934-8990090+	chr1:156267213-156300790-
chr10:81081901-81082134+	chr13:74182044-74184773-	chr2:164841756-164841925-	chr10:50690115-50823860+	chr10:120821384-120853184-	chr12:8981032-8982894+	chr1:156284265-156300790-
chr10:81304684-81306425+	chr13:74713646-74725465-	chr1:157147630-157149855-	chr10:56064474-56151853-	chr10:121654749-121669230+	chr12:11271729-11306203+	chr1:156391913-156398548-
chr10:82368571-82383844+	chr13:75892906-75943432-	chr8:34090650-34106406-	chr10:56123511-56155818-	chr10:122127000-122130593+	chr12:11271729-11316716+	chr1:156439288-156440585-
chr10:82383763-82400986+	chr13:76723668-76759820+	chr2:113362831-113365829+	chr10:58451984-58465226+	chr10:125294595-125377578-	chr12:11289128-11295083+	chr1:156698727-156716980-
chr10:82723619-82724396+	chr13:77281042-77303460+	chr5:21447316-21466122+	chr10:58483029-58485881+	chr10:125339139-125377578-	chr12:13285183-13300231+	chr1:156702399-156716980-
chr10:88459656-88462524+	chr13:81155155-81494698-	chr12:110742130-110742323+	chr10:58483029-58488674+	chr10:127196275-127200726+	chr12:13285183-13310304+	chr1:156869441-156888030-
chr10:92257142-92258993-	chr13:81382220-81494698-	chr5:116180804-116190230-	chr10:58527342-58529012+	chr10:128483175-128483336+	chr12:13322856-13393532+	chr1:156869441-156907718-
chr10:93224936-93226775+	chr13:91524585-91690938+	chr1:157138701-157139082-	chr10:61339199-61344199-	chr10:128508737-128513717+	chr12:13352783-13379769+	chr1:156869441-156907778-
chr10:93545455-93555583+	chr13:92256695-92286009-	chr13:50576573-50600276-	chr10:62639861-62643372-	chr10:13534672-13537474-	chr12:13441467-13484044+	chr1:156900586-156907778-
chr10:97621483-97623257-	chr13:92285877-92300358-	chr8:111945719-111982765-	chr10:63820222-63837335+	chr10:16898820-16921994-	chr12:13469841-13520784+	chr1:157174143-157179252-
chr10:9778021-9800068-	chr13:92466977-92468162-	chr1:36552719-36608531-	chr10:64250698-64409283+	chr10:16906476-16921994-	chr12:16965011-16968766+	chr1:157230039-157299264-
chr10:97871455-97934525+	chr13:93150684-93168467-	chr8:104066134-104066250+	chr10:64834578-64873342+	chr10:16951915-17009871-	chr12:17368309-17402199+	chr1:157286731-157299264-
chr11:100705039-100705992-	chr13:94390792-94418143+	chr2:78789507-78800646-	chr10:68118251-68243229-	chr10:16953177-16959550-	chr12:26339306-26389575-	chr1:15813041-15843164+
chr11:101418961-101421651-	chr13:94403338-94408843+	chr11:6710676-6710927-	chr10:70142579-70175167+	chr10:17084269-17086357-	chr12:29849245-29854354+	chr1:15831507-15838288+
chr11:101555810-101562319+	chr13:94440255-94483360+	chr13:19077331-19096092+	chr10:76763222-76825992-	chr10:20332396-20340132+	chr12:31626726-31630893-	chr1:160392182-160472111-
chr11:101575310-101576409+	chr13:94479727-94528396+	chr2:53293653-53295290+	chr10:79858752-79859522+	chr10:22705693-22712091-	chr12:31790847-31802483+	chr1:160627215-160702460-
chr11:103910443-103931123-	chr13:96486845-96519187-	chr7:25285898-25287853+	chr10:79858752-79859955+	chr10:28089927-28095798+	chr12:34078476-34170113-	chr1:160645308-160702460-
chr11:105062497-105067405+	chr13:96614774-96634201+	chr7:110038515-110049747-	chr10:79859781-79859955+	chr10:30547657-30567868-	chr12:35078900-35092913+	chr1:160645308-160710213-
chr11:105170191-105177454-	chr13:97114109-97118531+	chr15:65818433-65837572+	chr10:80333503-80334134+	chr10:34398114-34411459-	chr12:35091363-35103140+	chr1:160645308-160724189-
chr11:105364516-105454288-	chr13:98735019-98745904-	chr17:25994186-25994326-	chr10:81180153-81180411+	chr10:34919349-34957554+	chr12:36390346-36426438+	chr1:160645308-160740931-
chr11:106208006-106208316-	chr13:98775821-98806397-	chr11:102404541-102404838+	chr10:81181228-81181410+	chr10:37876973-37900228-	chr12:37398690-37414989+	chr1:160682041-160702460-
chr11:106784880-106786544-	chr13:98855143-98875737-	chr8:119528601-119528885+	chr10:81308948-81309247+	chr10:38275524-38311390+	chr12:38585408-38590607-	chr1:160682041-160724189-
chr11:107549346-107577899+	chr13:99967641-99991313-	chr9:64311838-64319216-	chr10:90033214-90163304+	chr10:3872927-3884639+	chr12:40363134-40378874-	chr1:160682041-160740931-
chr11:108664496-108860261+	chr13:100534963-100541184-	chr8:106368423-106394183+	chr10:90069468-90260818+	chr10:39676232-39681549-	chr12:51351405-51359848+	chr1:160700712-160702460-
chr11:109653779-109661349+	chr13:100806534-100809279-	chr2:68358814-68441475-	chr10:90163161-90307705+	chr10:39711161-39722938-	chr12:51397693-51414185+	chr1:160700712-160710213-
chr11:115588856-115594993-	chr13:100811306-100814766-	chr15:35616040-35652366+	chr10:93061462-93069934-	chr10:39832518-39846913+	chr12:51397693-51423003+	chr1:160700712-160724189-
chr11:115925407-115927582-	chr13:103140163-103140287-	chr4:94944945-94946953-	chr10:93208172-93241785+	chr10:39847975-39856715+	chr12:51785809-51794877-	chr1:160722133-160740931-
chr11:115994260-116010102-	chr13:104390078-104400006+	chr11:116456591-116456761-	chr10:94748941-94771074+	chr10:40373863-40436212+	chr12:51938071-51939723-	chr1:160731670-160740931-
chr11:119671278-119671757+	chr13:106847346-106860937-	chr13:70263046-70263151+	chr11:102500803-102538356-	chr10:40394325-40415961+	chr12:53069107-53072511+	chr1:160733529-160740931-
chr11:119811949-119823021+	chr13:106847346-106875607-	chr15:79125543-79125674+	chr11:103491104-103494370-	chr10:41303872-41351850+	chr12:55782782-55795776-	chr1:160940819-160951829+
chr11:121849185-121858358+	chr13:106865865-106875607-	chr15:10595835-10610093-	chr11:103540836-103545876-	chr10:41521918-41528770+	chr12:55841571-55861454+	chr1:161180992-161235173+
chr11:21260288-21311182+	chr13:106882842-106895875-	chr11:85554190-85592965+	chr11:105184212-105221353+	chr10:41740840-41742048-	chr12:57325524-57414410+	chr1:161198203-161216889+
chr11:21635371-21695305+	chr13:107743536-107748363-	chr1:15818934-15843164+	chr11:105221186-105241661+	chr10:41917000-41951746-	chr12:57414316-57460984+	chr1:161827300-161853838-
chr11:21646305-21664385+	chr13:108166390-108183922+	chr17:71378148-71379699-	chr11:105221186-105247595+	chr10:42783442-42829039+	chr12:57621971-57654856+	chr1:161844002-161847310-
chr11:21648070-21664385+	chr13:111436397-111440816-	chr18:80795290-80891923-	chr11:106203538-106205461-	chr10:43921037-43936091+	chr12:57626571-57677266+	chr1:161853715-161862302-
chr11:21648070-21748941+	chr13:111705222-111709807+	chr7:4145266-4145473+	chr11:106281903-106285641+	chr10:45697523-45701024+	chr12:59016866-59018125+	chr1:161856821-161859504-
chr11:21813360-21886288+	chr13:112546180-112565901-	chr11:73176074-73176300+	chr11:106772652-106775600-	chr10:45733737-45766476+	chr12:59136064-59147923+	chr1:161856821-161862302-
chr11:22995930-22997154+	chr13:112599618-112613826-	chr17:30736029-30758408+	chr11:106784101-106786132-	chr10:47474521-47475428+	chr12:69213829-69226438-	chr1:162231654-162274539-
chr11:23467146-23468883+	chr13:112599618-112620770-	chr11:53265932-53266049-	chr11:106790731-106805121+	chr10:50690115-50770383+	chr12:69250753-69259613+	chr1:162231654-162313696-
chr11:23606614-23622669-	chr13:112613697-112626423-	chr3:58710858-58760095+	chr11:106790731-106809757+	chr10:50748806-50770383+	chr12:69251928-69263221+	chr1:162285997-162313696-
chr11:23707523-23725574+	chr13:113922247-113967790+	chr8:30112389-30153440-	chr11:106792477-106809757+	chr10:50767091-50770383+	chr12:69318027-69339782-	chr1:162295552-162313696-
chr11:23968076-23969985+	chr13:119440759-119451846+	chr8:15042668-15042785-	chr11:106804993-106809757+	chr10:53276878-53367435-	chr12:69849547-69852754-	chr1:162307868-162313696-
chr11:26416277-26434500+	chr13:119492634-119493015+	chr6:18282427-18305987+	chr11:106809192-106809757+	chr10:53296214-53325688-	chr12:70942259-70953029+	chr1:162307868-162407408-
chr11:26534211-26550075-	chr13:12212508-12212669-	chr7:139007304-139007801+	chr11:108434126-108606395+	chr10:53547403-53563457-	chr12:71017091-71023590+	chr1:162353520-162355509-
chr11:28867466-28868039+	chr13:17252491-17534877-	chr14:66040086-66040473+	chr11:108486593-108531465+	chr10:53563283-53626034-	chr12:71170519-71179158+	chr1:16253831-16254045+
chr11:29143986-29159758-	chr13:17738917-17801457-	chr12:31447708-31483791-	chr11:108664496-108808739+	chr10:53607007-53626034-	chr12:72105804-72112321-	chr1:163037983-163047973-
chr11:29831140-29840275+	chr13:26723000-26724225-	chr15:63735803-63737122+	chr11:109582372-109605967-	chr10:53698489-53724831-	chr12:72470223-72477394+	chr1:163782985-163829295+
chr11:30113933-30117674+	chr13:29354630-29478708-	chr9:45909290-45909392+	chr11:110106524-110107584-	chr10:56048863-56089839-	chr12:73927986-73937800+	chr1:163814369-163829295+
chr11:30791092-30802858+	chr13:33895269-33923068-	chr2:61720444-61785559+	chr11:11352522-11459779-	chr10:56196408-56201956-	chr12:76072128-76075908+	chr1:163825688-163829295+
chr11:31055458-31064087+	chr13:43402053-43406723-	chr2:160753643-160753744+	chr11:120418245-120433128-	chr10:58483029-58492510+	chr12:77364969-77365359+	chr1:163829133-163848761+
chr11:3259306-3264890-	chr13:44922066-44970178-	chr2:130719840-130740489-	chr11:120479799-120479939+	chr10:59166504-59183577-	chr12:77448473-77450276+	chr1:163848661-163862836+
chr11:33283908-33304980-	chr13:44922066-44993738-	chr8:111840358-111841928-	chr11:12075997-12188092+	chr10:62456741-62464659-	chr12:78590534-78590671+	chr1:163848661-163888305+
chr11:33318239-33452549-	chr13:45697821-45840137-	chr6:24771901-24791473+	chr11:12075997-12195334+	chr10:62456741-62464691-	chr12:78712064-78719633+	chr1:163865439-163888305+
chr11:43929129-43989133+	chr13:47253622-47363678+	chr12:102719037-102720194-	chr11:121335384-121338644-	chr10:62776568-62780634-	chr12:78809752-78819365+	chr1:163883383-163888305+
chr11:4517741-4558663-	chr13:49828936-49845757+	chr14:69738238-69767226+	chr11:121335384-121341215-	chr10:63553420-63595171+	chr12:78817241-78829820+	chr1:16389821-16440458-
chr11:4794412-4820493-	chr13:49844502-49856557+	chr6:5757378-5812323+	chr11:121424926-121426703+	chr10:64027592-64051718+	chr12:79182653-79189107-	chr1:164278174-164282537+
chr11:51271800-51273626+	chr13:50522913-50600276-	chr2:170119491-170119637-	chr11:20072456-20100933-	chr10:64030147-64089954+	chr12:79263773-79264433-	chr1:164340729-164347879+
chr11:53368075-53375633+	chr13:66963313-66997210+	chr4:99001033-99094135-	chr11:21260288-21278060+	chr10:64250680-64260965+	chr12:79300542-79327404+	chr1:164340729-164385801+
chr11:5618475-5635387+	chr13:76234916-76251904-	chr11:70239078-70244051+	chr11:21711462-21813462+	chr10:64250698-64284972+	chr12:80348320-80397782-	chr1:164379359-164403077+
chr11:5618475-5639185+	chr13:94360706-94462572+	chr11:75692197-75692732+	chr11:21711462-21857609+	chr10:66176234-66205600-	chr12:81135776-81152753+	chr1:16440323-16463194-
chr11:56406664-56416658-	chr13:96748465-96799464+	chr7:71074488-71116377-	chr11:21721103-21748941+	chr10:67034599-67063071-	chr12:81894983-81933715+	chr1:16463035-16509408-
chr11:57487567-57514291-	chr13:96751984-96799464+	chr16:3555102-3555911+	chr11:21721103-21857609+	chr10:68579246-68579547+	chr12:81917665-81956263+	chr1:165217783-165228447-
chr11:57490110-57514291-	chr13:96851656-96904130+	chr18:31767666-31776226-	chr11:22068359-22101230-	chr10:69927695-69959072+	chr12:82311349-82363131+	chr1:165333289-165357546-
chr11:59492161-59493207+	chr13:96878145-96879123+	chr8:15042483-15042593+	chr11:22137838-22173006-	chr10:71494947-71520043+	chr12:83533867-83535979+	chr1:165350884-165357546-
chr11:60460787-60462634+	chr13:103109132-103140287-	chr17:46399002-46399510-	chr11:23276427-23278925+	chr10:71549670-71550447+	chr12:83568849-83575136-	chr1:165350884-165399868-
chr11:60547688-60554394+	chr13:119492634-119607030+	chr11:69734924-69735049+	chr11:23320661-23333859+	chr10:72001748-72005351+	chr12:83642629-83660678+	chr1:165367446-165390533-
chr11:61309961-61329805-	chr13:119606649-119607030+	chr18:9285505-9306213-	chr11:23320661-23345217+	chr10:75030709-75032303+	chr12:83659423-83664259+	chr1:165367446-165399868-
chr11:61819285-61841331-	chr12:3632810-3751907+	chr9:108325464-108325813-	chr11:29229908-29234472-	chr10:75261794-75279961+	chr12:83831922-83855524-	chr1:165367446-165420224-
chr11:61825842-61834953-	chr12:3835027-3849739+	chr5:150736279-150769947+	chr11:29784064-29805814-	chr10:75364934-75378451-	chr12:84121155-84136637+	chr1:165388658-165399868-
chr11:62146306-62211703+	chr12:4085954-4097346+	chr3:32711868-32722715+	chr11:3164557-3193904-	chr10:76797795-76800914-	chr12:84124475-84131387+	chr1:165388658-165411599-
chr11:62376635-62398437-	chr12:4354361-4354509-	chr7:116360023-116403224+	chr11:32708188-32731473+	chr10:76892557-76948280-	chr12:84321812-84325789+	chr1:165388658-165429315-
chr11:62378497-62391033-	chr12:4354361-4416805-	chr3:26132744-26188239-	chr11:33289564-33318347-	chr10:7743556-7744166+	chr12:84379180-84405475-	chr1:165390414-165392232-
chr11:62381408-62391033-	chr12:4613243-4673607+	chr12:8698091-8749716+	chr11:33404038-33504828-	chr10:7798467-7810458+	chr12:85033917-85042311+	chr1:165399654-165429315-
chr11:65053099-65075210-	chr12:4868913-4869658-	chr11:105246774-105249637+	chr11:4517741-4539774-	chr10:78764246-78766411+	chr12:85222744-85223518+	chr1:165411464-165424394-
chr11:69899257-69900445-	chr12:4937387-4991058+	chr7:65383987-65385588+	chr11:4640383-4649869+	chr10:80170202-80170340+	chr12:85237515-85262862-	chr1:165411464-165429315-
chr11:69938358-69939327+	chr12:4961218-5010388+	chr10:115145991-115182899-	chr11:4780578-4784563-	chr10:80764602-80793628+	chr12:85863564-85917832+	chr1:165420111-165429315-
chr11:76734569-76755766-	chr12:8227220-8268598+	chr5:48681575-48682681-	chr11:50071171-50095980+	chr10:81215575-81216912+	chr12:85876491-85891082+	chr1:165422856-165429315-
chr11:77416415-77429832+	chr12:8238443-8275890+	chr19:57629085-57657238+	chr11:51267171-51270595+	chr10:81215575-81220708+	chr12:85889159-85956720+	chr1:165503110-165504052+
chr11:77565746-77579845-	chr12:8710159-8728777+	chr5:90946790-90976837+	chr11:54619886-54649339+	chr10:82204212-82205373+	chr12:85926802-85939510+	chr1:165513070-165521967+
chr11:77571607-77577368-	chr12:9008002-9016640+	chr16:91659508-91660271+	chr11:60377810-60387363+	chr10:82383763-82404029+	chr12:86740942-86758611+	chr1:165513070-165525060+
chr11:79343894-79395961+	chr12:11271729-11299429+	chr15:66156316-66161889-	chr11:62146306-62156640+	chr10:82383763-82405166+	chr12:87122842-87129035-	chr1:165515306-165521967+
chr11:80007513-80022269+	chr12:11289637-11301667+	chr1:178251325-178251734+	chr11:62419598-62438515-	chr10:82383763-82409486+	chr12:87342644-87355674-	chr1:165601750-165608604-
chr11:80019679-80025954+	chr12:13322856-13331102+	chr5:76896377-76904380-	chr11:68829915-68836323-	chr10:82750337-82761913-	chr12:91255575-91299077-	chr1:165604610-165608604-
chr11:82808513-82818603-	chr12:13352783-13362615+	chr11:67603108-67682733+	chr11:69678137-69678733-	chr10:82806059-82811747-	chr12:91259986-91299077-	chr1:16581927-16585431-
chr11:83364795-83369782+	chr12:13390925-13408307+	chr17:66500310-66506093-	chr11:69914933-69915954+	chr10:83251126-83283869-	chr12:98207394-98256940-	chr1:16581927-16602353-
chr11:83512404-83520668+	chr12:13441467-13560975+	chr1:87425138-87428654-	chr11:73138455-73140762+	chr10:83630147-83630750+	chr12:98231416-98256940-	chr1:165875382-165952856-
chr11:83987913-84009550+	chr12:13441467-13566257+	chr14:24428798-24429198-	chr11:74688977-74699520-	chr10:87018974-87043553+	chr12:98682519-98683615-	chr1:165911288-165913349-
chr11:84224444-84280510+	chr12:13453053-13474237+	chr5:122593050-122595350-	chr11:77416415-77437772+	chr10:8756629-8850491-	chr12:99854610-99882857-	chr1:165911288-165952856-
chr11:84257176-84259473+	chr12:13474127-13520784+	chr9:75413075-75413181+	chr11:77559742-77560421-	chr10:88057524-88058052-	chr12:100332579-100376248-	chr1:165931662-165952856-
chr11:85017630-85023100-	chr12:13513370-13520784+	chr9:64175723-64176091+	chr11:77571607-77579845-	chr10:88114521-88135091-	chr12:100446860-100500230-	chr1:165931662-165964823-
chr11:85022156-85029135-	chr12:16926939-16929034+	chr7:48705871-48724754-	chr11:79995617-80019784+	chr10:88139866-88146648-	chr12:100595815-100678589-	chr1:165937210-165981626-
chr11:86108767-86168041-	chr12:17355237-17362680+	chr14:50807500-50807650-	chr11:80007513-80019784+	chr10:88485199-88488834+	chr12:101043443-101049818-	chr1:166202275-166204922-
chr11:87035112-87035643-	chr12:21297789-21301574+	chr17:25058282-25058417+	chr11:80025168-80025954+	chr10:90069468-90082662+	chr12:101446026-101481073+	chr1:166225590-166226690-
chr11:87137590-87163869+	chr12:21394965-21396445-	chrX:151632244-151632421-	chr11:80056452-80064399-	chr10:90069468-90166248+	chr12:101507909-101606689+	chr1:167234692-167237648-
chr11:88958023-88970479+	chr12:24504947-24517009+	chr3:30798346-30814353+	chr11:80394286-80398470+	chr10:92075170-92136690-	chr12:101649007-101694673-	chr1:170787346-170799745-
chr11:93905163-93933958+	chr12:26339306-26405392-	chr5:107485761-107491581+	chr11:82753634-82762251-	chr10:92865963-92878612-	chr12:101809716-101814596-	chr1:170787346-170819432-
chr11:93923791-93926326+	chr12:28691759-28692594-	chr11:5660643-5690098+	chr11:83308215-83351171+	chr10:92878457-92886384-	chr12:101932968-101948439-	chr1:170787346-170841812-
chr11:94601643-94603457-	chr12:28697144-28703598-	chr13:9112605-9151224+	chr11:83481934-83485079+	chr10:92902015-92908886-	chr12:101981914-101990079+	chr1:170815423-170819432-
chr11:95294563-95306144-	chr12:29886123-29895314+	chr13:3595497-3600334-	chr11:84442566-84449187-	chr10:93843978-93857781+	chr12:102474546-102493859+	chr1:171135993-171145812-
chr11:97222951-97226868-	chr12:31660717-31670385+	chr12:71186165-71194466+	chr11:84854054-84862318-	chr10:94718852-94750659+	chr12:105766554-105768750+	chr1:171343694-171345000-
chr11:97806825-97824949+	chr12:31833182-31894208+	chr17:27753608-27753839+	chr11:86103904-86157878-	chr10:95809249-95849040+	chr12:110896087-110915478+	chr1:171397475-171402264+
chr11:98896117-98899855+	chr12:31886205-31894208+	chr1:153482742-153483872-	chr11:87143127-87167516+	chr10:97920929-97934525+	chr12:110896087-110939937+	chr1:172128631-172129987+
chr12:100829599-100871506+	chr12:31940278-31944012-	chr3:75134644-75147467-	chr11:87145464-87149363+	chr10:98940528-98979901+	chr12:110914650-110929164+	chr1:172149249-172174083+
chr12:100913779-100923244+	chr12:33325911-33346088+	chr11:116456504-116456623+	chr11:87145464-87209887+	chr11:100589898-100596240-	chr12:110938191-110954822+	chr1:172149249-172180017+
chr12:101092188-101120918-	chr12:34078476-34107351-	chr12:41415944-41430851+	chr11:87532347-87539070+	chr11:101029176-101055605+	chr12:110941453-110968441+	chr1:172149249-172186368+
chr12:101218186-101218705+	chr12:34169995-34287575-	chr2:112344480-112358639+	chr11:87533539-87539070+	chr11:101283392-101286950+	chr12:110944645-110954822+	chr1:172149249-172193901+
chr12:101412321-101446121+	chr12:35085939-35124540+	chr3:132986385-133063114-	chr11:93905159-93933958+	chr11:102799756-102802916-	chr12:111081724-111103805+	chr1:172173943-172187460+
chr12:101587495-101606689+	chr12:36501978-36522051+	chr5:98380060-98430948+	chr11:94097218-94106782+	chr11:102800612-102802916-	chr12:111237562-111248646+	chr1:172484281-172484970+
chr12:101837578-101846677-	chr12:40036863-40037837-	chr12:4973968-4974279+	chr11:94100107-94106782+	chr11:103055198-103060248+	chr12:111843545-111844996-	chr1:174719845-174746880+
chr12:103585806-103612992+	chr12:40216315-40217157-	chr13:43158306-43159400-	chr11:96138727-96152071+	chr11:103456376-103458267-	chr12:111984999-112001824+	chr1:174719845-174791407+
chr12:106036540-106062808+	chr12:40668406-40676790+	chr1:46514553-46545216+	chr11:97217791-97238258-	chr11:103626330-103626609-	chr12:111996787-112023339+	chr1:175705945-175726499+
chr12:108179738-108196372+	chr12:44282578-44290660+	chr8:87380464-87381358-	chr11:97217791-97267679-	chr11:104970999-104979438+	chr12:116241679-116257474-	chr1:175892874-175901453+
chr12:108896892-108980838+	chr12:44283311-44308114+	chr10:89261686-89283510-	chr11:97444184-97493082+	chr11:106164362-106171282-	chr12:116254405-116257474-	chr1:176755166-176774910-
chr12:111541747-111542310+	chr12:51365255-51369218+	chr14:76630286-76638432+	chr11:98109494-98113295-	chr11:106380667-106382546-	chr12:116317830-116343520+	chr1:176824739-176845369+
chr12:116357112-116370204+	chr12:51619814-51633719-	chr14:60827299-60827425+	chr11:98996729-99004343-	chr11:106768310-106773735-	chr12:116412375-116420757+	chr1:176824739-176878106+
chr12:14778072-14879546-	chr12:51627110-51661713-	chr8:80800101-80804157-	chr12:100654271-100678589-	chr11:107095002-107111635-	chr12:116824317-116901047+	chr1:176824752-176845369+
chr12:15066503-15091404+	chr12:51761014-51767777-	chr3:32238833-32239534-	chr12:101245564-101317074+	chr11:108434126-108503165+	chr12:4203317-4203655-	chr1:176824752-176878106+
chr12:15236753-15288462-	chr12:51881114-51925173-	chr9:120943533-120959529+	chr12:101507909-101549848+	chr11:108568228-108570401-	chr12:7383094-7411110-	chr1:176831057-176878106+
chr12:17369466-17379300+	chr12:51938193-51939570-	chr3:67235090-67285915+	chr12:101507909-101588314+	chr11:109597103-109607717-	chr12:7656658-7658520-	chr1:176946108-176948389+
chr12:17379248-17406896+	chr12:53139381-53142768+	chr5:115581003-115585863+	chr12:101575785-101606689+	chr11:112618068-112624343-	chr12:7656658-7750629-	chr1:176955792-177012713+
chr12:20902270-20915791-	chr12:54765584-54770840-	chr6:128432560-128433198-	chr12:101602675-101606689+	chr11:113369728-113377657-	chr12:7688863-7743577-	chr1:177031650-177067333-
chr12:24708939-24712974+	chr12:54770719-54784119-	chr10:83378193-83378298-	chr12:102471998-102479801+	chr11:11395753-11426710-	chr12:7742756-7797805-	chr1:177043775-177067333-
chr12:29849245-29855283+	chr12:55048887-55061193-	chrX:140937769-140937976-	chr12:102584287-102606206-	chr11:11403981-11418258-	chr12:8043668-8083726-	chr1:177050038-177059462-
chr12:31660717-31665522+	chr12:55673453-55677265-	chr11:78335427-78336830+	chr12:102761371-102763553+	chr11:11403981-11429126-	chr12:8678360-8713937+	chr1:177050038-177131096-
chr12:31809834-31839854+	chr12:55683907-55693465-	chrX:20105921-20131834-	chr12:105639202-105646952-	chr11:115925407-115928486-	chr12:13661400-13670043+	chr1:177059334-177097098-
chr12:3451662-3464586+	chr12:55762540-55776227-	chr1:188733433-188759859+	chr12:105799651-105829277+	chr11:117836408-117849863+	chr12:15066503-15097029+	chr1:177059334-177131096-
chr12:34641900-34658989-	chr12:57617447-57617659+	chr14:122616754-122714125+	chr12:108157754-108167395-	chr11:120413560-120419117-	chr12:16934241-16940540+	chr1:177067211-177131096-
chr12:34797638-34861441-	chr12:57649415-57697525+	chr6:35085690-35128909-	chr12:110826442-110834240-	chr11:12074180-12093213+	chr12:28790095-28847656+	chr1:177078774-177131096-
chr12:35085939-35144130+	chr12:58982568-59007235-	chr3:65669090-65684106+	chr12:111592577-111615444+	chr11:121459401-121475671+	chr12:29115243-29142079+	chr1:177096967-177109738-
chr12:3718412-3751907+	chr12:59013970-59026913+	chr4:116603895-116622814-	chr12:111592577-111624543+	chr11:121475539-121550281+	chr12:41608273-41703757+	chr1:177096967-177131096-
chr12:41024561-41069653+	chr12:64976695-65006424+	chr7:109392123-109423925-	chr12:111639937-111647728+	chr11:12210849-12212680+	chr12:41617342-41629284+	chr1:177102962-177109738-
chr12:41024561-41116712+	chr12:64992545-65002761+	chr4:33404153-33431089+	chr12:116317830-116334256+	chr11:13954661-13962299-	chr12:41688931-41703757+	chr1:177102962-177131096-
chr12:41585174-41703757+	chr12:65154719-65158861-	chr11:104368680-104443591-	chr12:116321127-116334256+	chr11:14693947-14710537+	chr12:52542492-52562427+	chr1:177209976-177248881-
chr12:41585174-41706716+	chr12:69316743-69318180-	chr1:156698731-156716980-	chr12:13390925-13415731+	chr11:20698313-20727639-	chr12:60263738-60283402+	chr1:177733475-177743426+
chr12:41701397-41706716+	chr12:69603476-69610826-	chr1:37108996-37109150+	chr12:13432897-13534575+	chr11:20733183-20734127-	chr12:72499579-72510477+	chr1:177767655-177784998-
chr12:44230556-44242302+	chr12:69841920-69852754-	chr4:109288447-109288736+	chr12:13432897-13566257+	chr11:21148826-21149034+	chr12:76024019-76028165+	chr1:177859838-177860330+
chr12:4744457-4745158-	chr12:71019374-71023590+	chr9:21433687-21433820+	chr12:24504947-24523201+	chr11:21691770-21748941+	chr12:76349318-76356068-	chr1:177859838-177907777+
chr12:4939656-4945022+	chr12:71046114-71047360+	chr4:40947722-40947833-	chr12:31624115-31634380-	chr11:21915356-21920645-	chr12:78581973-78637579+	chr1:179043737-179050378-
chr12:54093183-54133785-	chr12:71152650-71162800+	chr16:43609985-43620052+	chr12:3452843-3474613+	chr11:23611747-23617196-	chr12:85857380-85883438+	chr1:179405283-179411785-
chr12:58966980-58971326-	chr12:71187381-71194466+	chr10:30547657-30567871-	chr12:3589171-3596862+	chr11:24652460-24655049+	chr12:85898993-85899489+	chr1:179762545-179788339-
chr12:62453304-62463243+	chr12:71189407-71194466+	chr4:35164244-35173097-	chr12:41415944-41417052+	chr11:24702768-24779662+	chr12:101043443-101045681-	chr1:179779604-179780960-
chr12:63520406-63532909-	chr12:72469169-72470326+	chr1:192901752-192941110-	chr12:41628764-41652922+	chr11:26422408-26441948+	chr12:101181056-101218281+	chr1:179784090-179786131-
chr12:65196832-65213574-	chr12:72473797-72503525+	chr19:4328128-4394892-	chr12:4306424-4344502-	chr11:29143986-29156893-	chr12:101245564-101303863+	chr1:179786070-179788339-
chr12:68063435-68067052-	chr12:72497787-72506426+	chr12:76406289-76406442-	chr12:43942195-44007841-	chr11:29194573-29218685+	chr11:3170587-3187410-	chr1:179999362-180040200+
chr12:69250753-69269878+	chr12:72889708-72892979-	chr9:58058241-58077629-	chr12:43942195-44054601-	chr11:29447896-29461033+	chr11:3252160-3254642-	chr1:179999362-180094491+
chr12:70978733-70979008+	chr12:72902413-72910091-	chr9:70765952-70769012+	chr12:43942195-44057210-	chr11:29831140-29838357+	chr11:3658672-3675987+	chr1:180024645-180040200+
chr12:72503457-72509042+	chr12:73179205-73188265+	chr13:98784776-98796367-	chr12:4408580-4416805-	chr11:30426017-30427169-	chr11:4408590-4435089-	chr1:180101025-180117743+
chr12:72898487-72906282-	chr12:73188140-73219142+	chr1:84808957-84814969-	chr12:52143969-52181307+	chr11:30939497-30948523-	chr11:4497338-4531305-	chr1:180733166-180734517+
chr12:73318977-73352599+	chr12:73649292-73721890+	chr17:27295622-27295723-	chr12:52143969-52286423+	chr11:32494697-32499461+	chr11:4646562-4656336+	chr1:180736692-180738637+
chr12:73318977-73362141+	chr12:73758886-73759741+	chr6:148893136-148893340+	chr12:54929527-54935581-	chr11:32652748-32711997+	chr11:5198310-5202029-	chr1:181109160-181123984-
chr12:7354131-7411009-	chr12:75981893-75987114+	chr2:104652445-104653078+	chr12:55738211-55739569-	chr11:33297342-33304840-	chr11:5620078-5632209+	chr1:181120355-181123984-
chr12:73649292-73702912+	chr12:76087751-76106117+	chr15:76179269-76179394-	chr12:57303345-57414410+	chr11:33297342-33318459-	chr11:5643680-5662527+	chr1:181134792-181142399-
chr12:7592570-7726987-	chr12:76436143-76438553+	chr10:128124107-128124262+	chr12:57303345-57457183+	chr11:33297342-33329104-	chr11:6339109-6339928+	chr1:181187606-181197731-
chr12:7658470-7724434-	chr12:77277361-77393837+	chr1:83438426-83487307+	chr12:59136064-59172592+	chr11:33474887-33481141-	chr11:9052694-9060008+	chr1:181187606-181198944-
chr12:77435820-77436468+	chr12:78343352-78481365+	chr3:104454284-104456848+	chr12:59144699-59149568+	chr11:3819837-3822110-	chr11:11408389-11418287-	chr1:181590440-181605931+
chr12:78562856-78627260+	chr12:78343352-78682814+	chr8:118098973-118140127+	chr12:59172525-59185787+	chr11:3882500-3890147-	chr11:20692465-20708737-	chr1:181601081-181616822+
chr12:78695839-78710426+	chr12:78376360-78590671+	chr7:98094276-98097221-	chr12:64986393-65012953+	chr11:39384574-39389243-	chr11:21306366-21312327+	chr1:181685757-181690331+
chr12:78699153-78728264+	chr12:78794245-78832475+	chr12:41643356-41652865+	chr12:70883666-70890106+	chr11:40759787-40790026+	chr11:21659995-21724636+	chr1:181694214-181726501+
chr12:80397051-80404698-	chr12:78817241-78817771+	chr16:77037348-77069126+	chr12:73168000-73188265+	chr11:4346604-4412280-	chr11:22053432-22096199-	chr1:181718768-181726501+
chr12:83594398-83610328-	chr12:78817772-78819203+	chr18:45083138-45128815+	chr12:7407865-7525971-	chr11:43699279-43705477+	chr11:22053432-22146700-	chr1:181769415-181802865+
chr12:83633734-83651750+	chr12:78824689-78832475+	chr3:127038747-127057091-	chr12:76427885-76428933+	chr11:4536831-4549356-	chr11:22137838-22151892-	chr1:181825622-181832232-
chr12:83638273-83651444+	chr12:79300542-79314968+	chr1:96926081-96965393-	chr12:7656658-7667532-	chr11:4539678-4549356-	chr11:22956411-22956692-	chr1:181905469-181961919-
chr12:83990494-84009966+	chr12:79324967-79657920+	chr3:122321656-122360125+	chr12:7656658-7688978-	chr11:4546189-4551714-	chr11:22995930-22996457+	chr1:181913307-181919629-
chr12:84121283-84127017+	chr12:80376518-80404698-	chr14:31067489-31067601-	chr12:7688863-7797805-	chr11:45836692-45837852-	chr11:23285801-23286928+	chr1:181923560-181961919-
chr12:84121283-84131387+	chr12:81504544-81510965-	chr14:60789664-60827452+	chr12:77323845-77365359+	chr11:45948069-45954494-	chr11:23349151-23355098+	chr1:181930678-181961919-
chr12:84430005-84462452+	chr12:81956231-81967148+	chr7:120702129-120702393+	chr12:78343352-78454851+	chr11:4658215-4659384+	chr11:23377555-23384500+	chr1:181956394-181961919-
chr12:84456241-84462452+	chr12:81958683-81967148+	chr11:75312693-75318531-	chr12:78343352-78504751+	chr11:4803678-4808834-	chr11:23382554-23384500+	chr1:182444325-182444809+
chr12:85889159-85908855+	chr12:82384651-82396766+	chr7:14578736-14614431-	chr12:78562856-78654894+	chr11:49216413-49216841-	chr11:23388434-23414818+	chr1:183135355-183135876-
chr12:8698091-8710325+	chr12:82396193-82403179+	chr4:14703886-14796034-	chr12:83663979-83671981+	chr11:49675130-49702654-	chr11:23412215-23421366+	chr1:183395910-183397893+
chr12:8698091-8733509+	chr12:83272339-83315470-	chr17:56636271-56652541+	chr12:83699355-83714905+	chr11:50329967-50330964-	chr11:23414736-23420144+	chr1:184943206-184945000-
chr12:90889498-90894523-	chr12:83350788-83370664-	chr16:55448590-55540329-	chr12:84296228-84308432+	chr11:50382949-50383739+	chr11:23449213-23452865+	chr1:185266901-185267279+
chr12:98957281-98964607+	chr12:83594398-83595322-	chr12:57414316-57457183+	chr12:84394624-84405475-	chr11:5358051-5370665-	chr11:23457798-23460709+	chr1:185266901-185272642+
chr13:103007205-103171556-	chr12:84305926-84308432+	chr7:121673077-121679522-	chr12:85899393-86024342+	chr11:54223151-54223644+	chr11:23457798-23474389+	chr1:185386246-185397267+
chr13:103025522-103171556-	chr12:84355924-84357850-	chr1:44173912-44174375+	chr12:85908793-86024342+	chr11:54490803-54510079+	chr11:23576731-23588734-	chr1:185394363-185399339+
chr13:103140163-103315037-	chr12:84382232-84385209-	chr9:70561827-70573671+	chr12:85917675-85939510+	chr11:55124981-55137373-	chr11:23588635-23612048-	chr1:187048407-187117469-
chr13:103743635-103749194-	chr12:84392406-84405475-	chr15:26787291-26789602-	chr12:86740942-86762907+	chr11:55298558-55303952-	chr11:23611747-23631334-	chr1:187097777-187117469-
chr13:104230729-104284540+	chr12:84396679-84405475-	chr11:84148566-84165384-	chr12:91213565-91267086-	chr11:56119840-56129867-	chr11:23672508-23729074+	chr1:187112478-187117469-
chr13:104236179-104245331+	chr12:84439413-84440313-	chr6:39648821-39650951-	chr12:91230795-91299077-	chr11:56123055-56129867-	chr11:23890229-23891904-	chr1:187140373-187194015-
chr13:104792499-104802201-	chr12:85089641-85095615-	chr7:97696112-97696467-	chr12:98222600-98256940-	chr11:5628327-5646959+	chr11:24085321-24085650+	chr1:187174375-187194015-
chr13:104792499-104816822-	chr12:85250302-85261752-	chr5:105479800-105480097-	chr12:98758512-98760410+	chr11:57649320-57650595-	chr11:26534211-26591727-	chr1:187225503-187233826+
chr13:105481140-105488496+	chr12:85320714-85327499-	chr15:76240428-76240820-	chr13:100084141-100093542-	chr11:59486434-59486672-	chr11:29222434-29230673-	chr1:187225503-187322354+
chr13:109740387-109772680+	chr12:85826453-85832001+	chr19:38907797-38917972+	chr13:102793969-102853919-	chr11:59826290-59837020-	chr11:29230586-29244160-	chr1:187304330-187322354+
chr13:112185229-112191264+	chr12:85843778-85863633+	chr4:115002848-115016287+	chr13:103743635-103769450-	chr11:61519487-61523193-	chr11:29455370-29456602+	chr1:188728111-188734794+
chr13:112633885-112644566-	chr12:85878387-85899106+	chr4:141095154-141098047+	chr13:103862280-103889285-	chr11:61519487-61535383-	chr11:29482598-29494093+	chr1:188753513-188784806+
chr13:112834859-112859701+	chr12:85891021-85917832+	chr19:11251270-11320009+	chr13:103866649-103889285-	chr11:62265062-62266058+	chr11:29485825-29499406+	chr1:188759747-188784806+
chr13:113064237-113081263+	chr12:86161222-86161421+	chr17:28953294-28958010-	chr13:103884143-103893479-	chr11:62283597-62313178+	chr11:29485825-29507223+	chr1:188822588-188874951+
chr13:113845983-113849763+	chr12:86705267-86720663-	chr6:83119868-83120873-	chr13:103889238-103897928-	chr11:62410820-62446889-	chr11:29556069-29575524+	chr1:188841497-188864751+
chr13:119766979-119790287-	chr12:87075078-87076505+	chr5:52368758-52369474+	chr13:104230729-104264176+	chr11:6311009-6316855+	chr11:29893188-29906331-	chr1:188841497-188874951+
chr13:17265269-17323276-	chr12:87208700-87208948+	chr2:152688663-152704941+	chr13:105167528-105271039-	chr11:6311009-6317080+	chr11:30791092-30823154+	chr1:189646802-189651300-
chr13:19077331-19116260+	chr12:88401973-88431179+	chr5:33358440-33358622+	chr13:106860861-106879739-	chr11:65689253-65696365-	chr11:30806255-30807825+	chr1:189671048-189682951-
chr13:20208134-20261592+	chr12:91019292-91267086-	chr7:116342152-116348327-	chr13:106987269-106993942-	chr11:6623900-6624170+	chr11:30832134-30832630+	chr1:190808883-190844602-
chr13:28608518-28668704-	chr12:91255575-91289640-	chr7:45924210-45942193+	chr13:108357394-108368860+	chr11:69455791-69459300-	chr11:30878379-30878517+	chr1:190871592-190888764-
chr13:29849939-29854941-	chr12:91266736-91299077-	chr14:56725306-56772006-	chr13:108357394-108373853+	chr11:69749198-69755878+	chr11:30998313-31085131+	chr1:190871592-190899571-
chr13:32127000-32227302-	chr12:98207394-98216337-	chr8:66512180-66512283+	chr13:112633885-112641227-	chr11:69771241-69776889+	chr11:32227752-32230053+	chr1:190885334-190899571-
chr13:34655954-34660710+	chr12:98212982-98234397-	chr11:104871781-104875009+	chr13:119437969-119440871+	chr11:70238153-70238424+	chr11:32555124-32577773+	chr1:190966203-190966985-
chr13:3497960-3498358+	chr12:98234242-98254278-	chr3:103055693-103055965+	chr13:13640034-13644131+	chr11:70893569-70908517+	chr11:33452444-33504828-	chr1:191556441-191568556-
chr13:36306914-36410230+	chr12:98752778-98760410+	chr13:95256673-95265032-	chr13:14126451-14136259+	chr11:71539647-71571983-	chr11:34819123-34825539-	chr1:191582399-191583325+
chr13:43430448-43436142-	chr12:98752778-98774319+	chr17:13807277-13832437+	chr13:14132436-14145366+	chr11:72586486-72591727-	chr11:40707350-40707717-	chr1:191582399-191586661+
chr13:43565266-43570123+	chr12:98756185-98760410+	chr16:31805614-31812824+	chr13:15478000-15613884+	chr11:72722628-72725839+	chr11:44524928-44531384+	chr1:191719354-191763671+
chr13:44917114-44931151-	chr12:98758512-98763978+	chr13:96542761-96542882+	chr13:15478000-15662530+	chr11:73308709-73324517-	chr11:44524928-44542720+	chr1:191749540-191763671+
chr13:44946865-44993738-	chr12:98961402-98976549+	chr3:33826500-33826583+	chr13:17301918-17452552-	chr11:73846119-73850581+	chr11:45983319-45992111+	chr1:192123539-192126027-
chr13:44953172-44982873-	chr12:99891177-99915557+	chr2:102735944-102748595+	chr13:17452457-17554469-	chr11:74784058-74796124+	chr11:51276118-51281199+	chr1:192221333-192242037+
chr13:44953172-44986095-	chr12:99891177-99945348+	chr18:36578618-36591541+	chr13:17534766-17577581-	chr11:74928993-74945632+	chr11:51716439-51729575-	chr1:192980346-192986882-
chr13:44953172-44993738-	chr12:100134357-100140138-	chr11:116457809-116458048-	chr13:17534766-17672602-	chr11:77563664-77571698-	chr11:51733392-51736521-	chr1:195062353-195075557-
chr13:44953172-44996006-	chr12:100415135-100466310-	chr8:95095889-95096406+	chr13:17554326-17672602-	chr11:79325749-79326118+	chr11:53269688-53271079-	chr1:195158060-195163587-
chr13:46705169-46709682-	chr12:100933367-100935625-	chr11:29153408-29156890-	chr13:19077331-19086618+	chr11:79468717-79496694+	chr11:53280468-53292314-	chr1:22346293-22393948-
chr13:47251674-47262958+	chr12:101044490-101055827-	chr5:106898258-106911666-	chr13:29474529-29625724-	chr11:79488508-79488738+	chr11:53406581-53409361+	chr1:22373344-22379540-
chr13:47262847-47273241+	chr12:101415229-101541562+	chr11:78650553-78654759-	chr13:29517413-29625724-	chr11:79496479-79496694+	chr11:53570536-53598831+	chr1:24044114-24057505-
chr13:47272694-47273241+	chr12:101446026-101549848+	chr7:125718551-125719471+	chr13:30900785-30940770-	chr11:79535603-79569170+	chr11:53578844-53583366+	chr1:24044114-24086611-
chr13:47273175-47324344+	chr12:101520503-101549848+	chr19:43782340-43786561+	chr13:32100357-32227302-	chr11:80383413-80403662+	chr11:53593395-53594387+	chr1:24067899-24086611-
chr13:47321297-47422856+	chr12:101541408-101594355+	chr17:17536914-17553322-	chr13:36207627-36342097+	chr11:80952480-80971614-	chr11:53668022-53669757-	chr1:24067899-24098719-
chr13:48908727-48914949-	chr12:101649007-101689852-	chr1:165057285-165060493-	chr13:36230458-36246494+	chr11:82783346-82801422+	chr11:54561325-54568496+	chr1:24085411-24086611-
chr13:49430869-49443494+	chr12:101678514-101693206-	chr2:34775752-34775910-	chr13:36232122-36342097+	chr11:83341274-83351171+	chr11:54561325-54622452+	chr1:24085411-24098719-
chr13:49542288-49560314-	chr12:101862593-101878929-	chr6:140682851-140690669+	chr13:36232122-36410230+	chr11:85050387-85051274-	chr11:54657246-54668737+	chr1:24685397-24731899+
chr13:49545999-49560287-	chr12:102413465-102423755-	chr1:24044114-24055917-	chr13:37888871-37916595+	chr11:85051191-85059259-	chr11:57490110-57499805-	chr1:24704821-24731899+
chr13:50275232-50276670+	chr12:102471998-102484574+	chr4:24596138-24600322+	chr13:38047245-38049156+	chr11:85081131-85083894-	chr11:60747866-60752365-	chr1:24711512-24731899+
chr13:50284292-50286042+	chr12:102474546-102489517+	chr1:55204183-55214303-	chr13:45795509-45956575-	chr11:85326919-85327092+	chr11:60789596-60790262-	chr1:24711512-24748878+
chr13:50345405-50374137+	chr12:102573922-102623425-	chr15:72903557-72963686-	chr13:45852328-45956575-	chr11:85451661-85496017+	chr11:61307532-61329805-	chr1:26671269-26752190+
chr13:50576573-50578323-	chr12:102807900-102840287-	chr6:37886690-37903651+	chr13:47207360-47229000+	chr11:85758882-85767833-	chr11:61704251-61715140-	chr1:26671269-26766882+
chr13:50576671-50601199-	chr12:103592996-103596496+	chr14:57839090-57878459-	chr13:47253622-47324344+	chr11:86345860-86355508-	chr11:61783537-61803787-	chr1:26677121-26766845+
chr13:50577475-50586035-	chr12:104789982-104800572-	chr17:29631671-29641464+	chr13:47363556-47370594+	chr11:87035112-87045216-	chr11:61886700-61922829-	chr1:28666977-28675090-
chr13:50577475-50600276-	chr12:105622707-105635021-	chr11:40703782-40706068-	chr13:49856501-49878691+	chr11:87035112-87059560-	chr11:62151870-62161910+	chr1:28796100-28872620-
chr13:50577475-50601199-	chr12:105639202-105643360-	chr6:37903533-37903651+	chr13:50576534-50600276-	chr11:87041788-87059555-	chr11:62410820-62438515-	chr1:28836206-28852713-
chr13:50585874-50586467-	chr12:105828281-105834784+	chr3:142259130-142314448-	chr13:52887241-52898736-	chr11:87196821-87209887+	chr11:62419598-62423067-	chr1:28935935-29008435+
chr13:50585874-50600276-	chr12:106050935-106062808+	chr2:133721153-133743284+	chr13:54552898-54553304-	chr11:87206764-87209887+	chr11:65706984-65735366-	chr1:30808723-30811967-
chr13:50656060-50665558-	chr12:108157754-108158348-	chr18:17110918-17125840+	chr13:55040545-55093281-	chr11:87509568-87516774+	chr11:65947469-65981347-	chr1:30816468-30824519-
chr13:50656060-50666810-	chr12:108157754-108160381-	chr2:6394473-6409009+	chr13:55075258-55077527-	chr11:88049977-88051332+	chr11:68011315-68020998+	chr1:33480458-33514217-
chr13:50844447-50865255-	chr12:108157754-108165172-	chr19:12811220-12819435+	chr13:58241654-58264199-	chr11:88049977-88053039+	chr11:68699210-68771986+	chr1:33480458-33533363-
chr13:50855269-50865255-	chr12:109734563-109737807+	chr10:88110299-88124962-	chr13:58243802-58259511-	chr11:8929355-8937021-	chr11:69300243-69303264-	chr1:33480458-33536830-
chr13:50855269-50905968-	chr12:110567728-110570768+	chr9:95861369-95903778+	chr13:58251131-58264199-	chr11:93905159-93918920+	chr11:69453776-69454413-	chr1:33484682-33533363-
chr13:5463012-5473492+	chr12:110809909-110813693-	chr6:50585869-50589974+	chr13:58255747-58264199-	chr11:94036600-94060520+	chr11:69737182-69737552-	chr1:33512016-33514217-
chr13:5463012-5555633+	chr12:110855000-110855872+	chr9:65634669-65635202-	chr13:58311082-58337686-	chr11:94060258-94060520+	chr11:70664578-70665364-	chr1:33512016-33533363-
chr13:5463012-5568526+	chr12:110876841-110884058-	chr5:129676978-129677091+	chr13:63156546-63199550+	chr11:94291511-94320576-	chr11:70900472-70923241+	chr1:33512016-33536830-
chr13:54638250-54641553+	chr12:110914650-110919026+	chr2:142079942-142127480+	chr13:63170941-63210166+	chr11:94291957-94293032-	chr11:70954501-70968017-	chr1:33608082-33630433-
chr13:58241654-58255870-	chr12:111772319-111774583+	chr17:28415869-28429363-	chr13:63325551-63400318-	chr11:95299979-95306144-	chr11:70989067-70999948-	chr1:33628395-33630433-
chr13:59607246-59609593+	chr12:111778020-111789459+	chr5:88583226-88583614+	chr13:63340319-63361692-	chr11:95749000-95754055+	chr11:70995888-70999948-	chr1:33628395-33669020-
chr13:62051860-62203814+	chr12:111778020-111789486+	chr16:96046345-96047447-	chr13:63398083-63400318-	chr11:96133743-96140517+	chr11:72749300-72758600+	chr1:33721608-33725019+
chr13:62174116-62203814+	chr12:112036354-112046265+	chr9:24663115-24690141-	chr13:63865958-63872927+	chr11:96800771-96808260+	chr11:72782648-72789217-	chr1:33779044-33783964-
chr13:62201180-62203814+	chr12:112969265-112973621-	chr1:6248287-6248621+	chr13:69510620-69515903-	chr11:98257347-98267858+	chr11:72817931-72853328+	chr1:33779044-33786532-
chr13:62492367-62522665-	chr12:113143459-113144297+	chr12:52508893-52509007-	chr13:74054883-74059569-	chr11:98263470-98278112+	chr11:72867922-72876720+	chr1:33783041-33783964-
chr13:62705701-62746836-	chr12:117211856-117233361+	chr5:65468393-65485127-	chr13:77192554-77303460+	chr11:98263470-98278116+	chr11:74908996-74910320-	chr1:33783041-33786532-
chr13:63028178-63068285+	chr12:7688863-7797191-	chr6:85643158-85656529+	chr13:77192554-77334363+	chr11:98884974-98899855+	chr11:75387411-75391227+	chr1:36343251-36365652-
chr13:63068040-63199550+	chr12:7750207-7756212-	chr15:74627662-74628000+	chr13:77902654-77999702+	chr11:99000768-99010138-	chr11:75390072-75400445+	chr1:36351633-36354780-
chr13:63331841-63400318-	chr12:7750524-7797805-	chr18:84315806-84315984-	chr13:77902654-78006472+	chr12:100615997-100628159-	chr11:75495234-75496551+	chr1:36351633-36365652-
chr13:67126952-67138716+	chr12:15049342-15051448-	chr15:68428757-68428860-	chr13:8819863-8837023-	chr12:101520586-101549848+	chr11:76113941-76117805-	chr1:36438750-36439726-
chr13:67320272-67340006-	chr12:24854879-24878336+	chr8:75575873-75669499+	chr13:8844787-8849669-	chr12:101646580-101694673-	chr11:76478995-76486536-	chr1:36578519-36608531-
chr13:70118171-70123551+	chr12:24854879-24924294+	chr4:4134028-4134135+	chr13:89940962-90071689-	chr12:101646580-101709536-	chr11:76478995-76509072-	chr1:36608417-36644362-
chr13:77802455-77902875+	chr12:27722773-27724070+	chr18:22912643-22920899+	chr13:89940962-90077092-	chr12:101837546-101846677-	chr11:77102794-77105442-	chr1:36656811-36661049-
chr13:77951985-78066319+	chr12:28760070-28867153+	chr9:113868548-113892475+	chr13:91022570-91208433-	chr12:101945400-101948435-	chr11:77416415-77425651+	chr1:36742278-36746571+
chr13:89764195-89784068-	chr12:41108154-41110943+	chr15:3611257-3617019-	chr13:92263721-92300358-	chr12:102472414-102495763+	chr11:77425301-77442058+	chr1:36854844-36889325-
chr13:91471141-91539396+	chr12:41416734-41703757+	chr6:88507236-88508624+	chr13:92466977-92474088-	chr12:102719037-102737183-	chr11:77425301-77450222+	chr1:37035637-37045208+
chr13:91524585-91604455+	chr12:41416939-41629284+	chr12:4274816-4274956+	chr13:93807496-93880558+	chr12:102801502-102812843-	chr11:77509076-77509273-	chr1:37035637-37063549+
chr13:93159645-93171892-	chr12:41608273-41706716+	chr4:41114393-41115271+	chr13:96501519-96516758-	chr12:102807920-102812843-	chr11:77549272-77551000-	chr1:37042295-37051879+
chr13:93184079-93186476-	chr12:43998336-44024393-	chr10:41370044-41370205+	chr13:96614774-96630831+	chr12:102836372-102841191-	chr11:77549272-77585494-	chr1:37060330-37063549+
chr13:9493105-9536865+	chr12:54916468-54927624-	chr17:65654146-65722087-	chr13:97091818-97107133+	chr12:103576281-103612992+	chr11:77550872-77560421-	chr1:37060330-37085358+
chr13:94995250-95015215+	chr12:71117526-71142119+	chr14:76552787-76553177-	chr13:98762832-98806397-	chr12:105706145-105716079+	chr11:77563664-77579845-	chr1:37060330-37100826+
chr13:96791701-96821456+	chr12:72783683-72799810+	chr10:79912075-79912481-	chr13:98867046-98884664-	chr12:105738576-105780978+	chr11:77563664-77585494-	chr1:37157333-37179217+
chr13:97929411-97936861-	chr12:85883304-85892210+	chr14:78868779-78937209+	chr13:98870240-98884664-	chr12:108457300-108471985+	chr11:78228629-78229513-	chr1:37462892-37498740-
chr13:98751907-98764549-	chr12:100933366-100935624-	chr4:52610720-52611532-	chr14:102781951-102799435-	chr12:108980691-109011354+	chr11:78513920-78521231+	chr1:37490260-37498740-
chr13:98762832-98789873-	chr12:101181056-101463185+	chr1:75195364-75196472-	chr14:106151690-106192895+	chr12:109620313-109627153+	chr11:79384175-79441097+	chr1:37490260-37541523-
chr13:98775821-98789873-	chr12:101245564-101290566+	chr11:95272844-95273396+	chr14:114676678-114683693-	chr12:110447972-110484280+	chr11:79408414-79411669+	chr1:37760949-37763509-
chr13:98875604-98878726-	chr12:101245564-101446121+	chr1:23904289-23904483-	chr14:120917356-120923585+	chr12:110762676-110779890+	chr11:79411496-79412177+	chr1:37760949-37835592-
chr14:102567552-102570374-	chr12:101267747-101481073+	chr2:74705959-74706819-	chr14:121651750-121668499-	chr12:111551452-111565634-	chr11:79425513-79436813+	chr1:37783817-37819640-
chr14:102701543-102806674-	chr12:101271250-101463185+	chr15:66396981-66449620-	chr14:122684882-122738004+	chr12:11279605-11280402+	chr11:79453803-79458906+	chr1:37801720-37811027-
chr14:103174819-103194793-	chr12:101280558-101290566+	chr19:4388941-4396400-	chr14:122701055-122813247+	chr12:112810851-112814972-	chr11:79463233-79468875+	chr1:37801720-37819640-
chr14:103282598-103291362-	chr12:101281356-101507975+	chr12:85849345-85876592+	chr14:14725604-14765710+	chr12:112960277-112980341-	chr11:79549408-79553997+	chr1:37801720-37855373-
chr14:105302299-105304836+	chr12:101283222-101509326+	chr2:39868680-39902013+	chr14:14930575-14986777+	chr12:116365555-116370227+	chr11:79555481-79566020+	chr1:37804629-37819640-
chr14:106216570-106218181+	chr12:101353617-101588314+	chr14:122085532-122086845+	chr14:16254642-16260800+	chr12:116447657-116464481+	chr11:79943231-79949075-	chr1:38053616-38085652-
chr14:106218030-106245951+	chr12:101356377-101575978+	chr4:152120362-152120512+	chr14:16254642-16294673+	chr12:119046356-119104684+	chr11:80013364-80022269+	chr1:38063115-38085652-
chr14:106518014-106570582+	chr12:101356377-101588314+	chr6:8280221-8291914+	chr14:16270475-16283473+	chr12:13469841-13540430+	chr11:80024910-80025954+	chr1:38067500-38085652-
chr14:115582516-115587621+	chr12:101356377-101591577+	chr13:119766571-119790287-	chr14:16277799-16294673+	chr12:13534380-13534575+	chr11:80024910-80029346+	chr1:38071343-38085652-
chr14:116102799-116117614+	chr12:101358794-101361548+	chr8:28044874-28061336-	chr14:20573768-20607905-	chr12:14277693-14346133+	chr11:80387802-80403662+	chr1:38079290-38083820-
chr14:11613778-11721219+	chr12:101358794-101575978+	chr12:7521500-7603339-	chr14:21516626-21637640+	chr12:14801729-14813415-	chr11:80557434-80586960-	chr1:38107568-38108467-
chr14:118885606-118891832-	chr12:101358794-101594355+	chrX:79475996-79489251-	chr14:21837744-21838618+	chr12:16926939-16935318+	chr11:80557434-80601806-	chr1:38534906-38536946-
chr14:118986821-119007167-	chr12:101358794-101606689+	chr6:54996406-55002629+	chr14:26438679-26442634-	chr12:16977542-16978102+	chr11:80663041-80671019-	chr1:4147812-4170404-
chr14:119113884-119121627+	chr12:101361438-101594355+	chr17:74361070-74369285+	chr14:27475695-27480091+	chr12:17889677-17901047+	chr11:82736314-82739705-	chr1:4163855-4206837-
chr14:120202825-120249128-	chr12:101361438-101602785+	chr1:92946869-92947865+	chr14:30738539-30787607+	chr12:28956380-28957876+	chr11:82753634-82760484-	chr1:4163855-4231144-
chr14:122578421-122616885+	chr12:101400770-101694673-	chr12:36210539-36211193+	chr14:30765963-30774125+	chr12:31592458-31634380-	chr11:82754962-82762251-	chr1:4197534-4228619-
chr14:122638381-122714125+	chr12:108980500-108980656+	chrX:37136512-37148014+	chr14:31022720-31032552+	chr12:31927346-31944012-	chr11:83321939-83336861+	chr1:4197534-4231144-
chr14:122638381-122813247+	chr11:3132216-3146292-	chr3:101860164-101864610-	chr14:31025498-31052321+	chr12:32874946-32875233-	chr11:83332986-83351171+	chr1:4206660-4231144-
chr14:14707659-14750522+	chr11:4504032-4528406-	chr7:40957187-40969438-	chr14:31248043-31250889-	chr12:32907143-32916482-	chr11:83332986-83369782+	chr1:43067474-43075952-
chr14:14820778-14969512+	chr11:4782187-4784563-	chr18:29440004-29446712-	chr14:31705265-31817337-	chr12:3442474-3451770+	chr11:83346648-83351171+	chr1:43953257-43956625+
chr14:14860926-14885128+	chr11:6313788-6316855+	chr14:31061525-31074982+	chr14:32208157-32210638+	chr12:3442474-3458239+	chr11:84470564-84473166-	chr1:43957436-43970516+
chr14:21516626-21535592+	chr11:6313788-6334648+	chr11:20703711-20712311-	chr14:33603108-33638382+	chr12:3442474-3477206+	chr11:84834335-84854380-	chr1:43957436-43972687+
chr14:26307744-26322348+	chr11:6399723-6401255+	chr8:49928809-49934505+	chr14:33612296-33638382+	chr12:35007462-35021428-	chr11:84834335-84862318-	chr1:43960084-43973520+
chr14:26438679-26470400-	chr11:6569964-6594286+	chr3:108197912-108199339-	chr14:34321768-34336576+	chr12:35078900-35079618+	chr11:84837841-84841624-	chr1:43960084-43977361+
chr14:26453538-26473971-	chr11:9059911-9061386+	chr19:53142601-53143004+	chr14:34737856-34739438+	chr12:3576584-3589238+	chr11:84860545-84862318-	chr1:43960084-43978835+
chr14:26459410-26470400-	chr11:11487671-11496508+	chr9:44821786-44822063+	chr14:36900762-36926929-	chr12:35946899-35958394+	chr11:85005808-85104026-	chr1:43990511-43992394+
chr14:26947121-26958511-	chr11:12365105-12378359-	chr6:24454137-24462033-	chr14:36926839-36941264-	chr12:3596649-3617691+	chr11:85017630-85029135-	chr1:43990511-43992405+
chr14:27438599-27467565+	chr11:19998120-20018189+	chr17:63877997-63941480+	chr14:48483250-48486910+	chr12:40833115-40834730+	chr11:85017630-85059259-	chr1:44744474-44788542+
chr14:30482193-30484586+	chr11:21263199-21300318+	chr1:80562738-80575156+	chr14:52120473-52121121+	chr12:41024561-41115913+	chr11:85053648-85059259-	chr1:46078523-46083813+
chr14:31715234-31732092-	chr11:21663997-21748941+	chr18:77097263-77145142+	chr14:56424458-56431649+	chr12:41068310-41119699+	chr11:85059128-85083894-	chr1:46078523-46085702+
chr14:31787734-31817337-	chr11:21712072-21712758+	chr13:58354565-58354947-	chr14:56427888-56438908+	chr12:41319761-41328613+	chr11:85509428-85509692+	chr1:46078523-46099598+
chr14:32886954-32919295+	chr11:22013484-22068506-	chr17:60915436-60948463-	chr14:56427888-56441737+	chr12:41408946-41430867+	chr11:85531793-85559171+	chr1:46078523-46109340+
chr14:33402865-33413141-	chr11:22089525-22096199-	chr13:67254880-67260243-	chr14:56887795-56928337+	chr12:41608338-41706716+	chr11:85576782-85581238+	chr1:46097998-46099598+
chr14:33622482-33638382+	chr11:22095318-22101230-	chr8:14024574-14078916-	chr14:57437177-57455547+	chr12:41839298-41840594+	chr11:86148358-86192988-	chr1:46119260-46131384+
chr14:34733731-34739438+	chr11:22995930-22997735+	chr16:10412070-10430692+	chr14:57694314-57703054-	chr12:41970075-41987332+	chr11:86236539-86243038-	chr1:46440473-46467431+
chr14:41264969-41265446+	chr11:23287345-23289952+	chr3:132705513-132804034+	chr14:59496803-59528907+	chr12:41970075-41992055+	chr11:86504266-86532840-	chr1:46455755-46467431+
chr14:42240728-42241170+	chr11:23351592-23355098+	chr16:36751692-36754552-	chr14:59771639-59925179-	chr12:44041562-44057210-	chr11:86771030-86785837-	chr1:46455755-46504152+
chr14:42543235-42543703+	chr11:23375001-23385172+	chr1:93768053-93768324+	chr14:60238452-60247466-	chr12:44282720-44308005+	chr11:86771894-86776729-	chr1:46455755-46535244+
chr14:44627594-44657333-	chr11:23588635-23631334-	chr12:29851681-29854324+	chr14:65209692-65212223-	chr12:52143969-52185861+	chr11:86784879-86785837-	chr1:46514553-46535244+
chr14:45244155-45246516+	chr11:23882183-23891904-	chr11:53280468-53289164-	chr14:65547134-65565473-	chr12:52143969-52228960+	chr11:87045756-87059560-	chr1:46594941-46689088+
chr14:45475573-45482566-	chr11:26422408-26459836+	chr4:92328543-92334194+	chr14:67693626-67698761-	chr12:52639942-52699442+	chr11:87159821-87186515+	chr1:46665462-46689088+
chr14:49035999-49039383-	chr11:29133852-29148331+	chr16:57169797-57184486-	chr14:67693626-67707500-	chr12:53100582-53104730+	chr11:87182421-87190159+	chr1:46818063-46836151-
chr14:49230023-49237629+	chr11:29225857-29229959-	chr2:65386136-65421436+	chr14:73211604-73213129-	chr12:53399488-53439102+	chr11:87190074-87216547+	chr1:46826093-46850477-
chr14:50291922-50292798-	chr11:29456458-29461033+	chrX:108739287-108739600+	chr14:73560441-73581817+	chr12:53542380-53543067+	chr11:87486249-87514861+	chr1:4830268-4841132+
chr14:52074861-52098040-	chr11:29470315-29480651+	chr10:60042121-60049871+	chr14:75291569-75309802+	chr12:53660898-53736988+	chr11:87493040-87516774+	chr1:4837001-4841132+
chr14:54678598-54685076-	chr11:29485825-29493792+	chr1:190933006-190933171-	chr14:7739459-7771302-	chr12:53660901-53736988+	chr11:87527844-87543377+	chr1:5089009-5098133+
chr14:56532236-56549556-	chr11:29498409-29501056+	chr5:93189147-93203362-	chr14:77840168-77856990-	chr12:54089122-54107429-	chr11:87535533-87539070+	chr1:5089009-5101123+
chr14:59452268-59461702+	chr11:29533226-29538793+	chr5:33408879-33409502-	chr14:78925262-78949577+	chr12:54975104-54975382-	chr11:87549432-87551640+	chr1:5093363-5133262+
chr14:59452431-59461702+	chr11:29547535-29547680-	chr5:38322563-38337944-	chr14:81255187-81391111-	chr12:55841571-55845363+	chr11:87549432-87554979+	chr1:5095615-5101123+
chr14:59452431-59479184+	chr11:29802430-29821757-	chr1:36163221-36170294-	chr14:81275310-81391111-	chr12:57282173-57307464+	chr11:90535480-90594841-	chr1:5095615-5117487+
chr14:59452431-59528907+	chr11:30848047-30856115+	chr4:43911932-43970577+	chr14:86772086-86910123-	chr12:57282173-57364234+	chr11:90548811-90594841-	chr1:5095615-5124469+
chr14:61624433-61644059-	chr11:30934672-30943860-	chr11:71791636-71801787-	chr14:86810336-86918864-	chr12:57303345-57345466+	chr11:90671084-90674819-	chr1:5095615-5135937+
chr14:61635525-61677671-	chr11:30998313-31061586+	chr13:33968082-33996917-	chr14:99186481-99221643+	chr12:57345237-57354697+	chr11:93887022-93912458+	chr1:5095615-5143851+
chr14:61666265-61671966+	chr11:32241798-32248226-	chr6:136609155-136609309+	chr14:99187718-99221643+	chr12:59083523-59119807+	chr11:94060258-94071686+	chr1:5095615-5150061+
chr14:67713088-67715005-	chr11:33243110-33504828-	chr8:111112502-111116831+	chr15:100232733-100254273+	chr12:59136064-59163019+	chr11:94067893-94086377+	chr1:52212203-52215694-
chr14:69024430-69046191-	chr11:33283908-33493417-	chr13:17727120-17739192-	chr15:100232733-100254513+	chr12:64099282-64127554-	chr11:94483949-94484411-	chr1:53170100-53170458-
chr14:75995421-75996927-	chr11:33289564-33404199-	chr18:20692398-20706516-	chr15:101008053-101013595+	chr12:65042461-65048280+	chr11:94504873-94509872-	chr1:53216231-53282092-
chr14:78498835-78502236-	chr11:33404038-33452549-	chr17:23760681-23760862-	chr15:102407772-102409719+	chr12:69302324-69303962+	chr11:94668325-94668541-	chr1:53256629-53282092-
chr14:79058673-79065005+	chr11:33404038-33493417-	chr5:88743304-88745150+	chr15:102473285-102478747+	chr12:70863877-70890106+	chr11:95289772-95303309-	chr1:53267828-53282092-
chr14:83878322-83884948+	chr11:33441803-33452549-	chr8:112472134-112475570-	chr15:102473285-102484240+	chr12:71125462-71133997-	chr11:95299979-95306196-	chr1:53605798-53623567-
chr14:83878322-83885513+	chr11:34438275-34503414-	chr1:24032663-24099261-	chr15:102473285-102488277+	chr12:71354519-71436739+	chr11:97212280-97267679-	chr1:53605798-53647322-
chr14:96602602-96603479+	chr11:34687508-34721064-	chr10:41963639-42012023-	chr15:102473285-102490803+	chr12:71413808-71436739+	chr11:97217791-97231998-	chr1:53617725-53623567-
chr14:99481404-99485995+	chr11:34819123-34830899-	chr14:83932765-83943423-	chr15:102553784-102593740-	chr12:71426995-71436739+	chr11:97258274-97267679-	chr1:53643441-53686607-
chr15:102473285-102500972+	chr11:48809050-48809280-	chr6:60591136-60591247-	chr15:12339628-12351720+	chr12:71971094-71989840+	chr11:97726705-97732755-	chr1:53662328-53686607-
chr15:103419958-103428384-	chr11:50263250-50267010-	chr14:106488255-106570582+	chr15:31485924-31509822-	chr12:72555437-72579614+	chr11:97856156-97865167-	chr1:53684841-53686607-
chr15:10591587-10610093-	chr11:50905606-50912401-	chr1:153915556-153915942+	chr15:31496004-31509822-	chr12:72746160-72747156-	chr11:97863359-97865167-	chr1:53904249-53914632-
chr15:26451550-26477926+	chr11:50943266-50943460-	chr11:100462788-100464445-	chr15:31502720-31509822-	chr12:73318977-73355344+	chr11:98210361-98224631+	chr1:54278711-54329545+
chr15:27605948-27623358-	chr11:51721815-51729578-	chr10:64051621-64064850+	chr15:33249926-33381447+	chr12:73350514-73355344+	chr11:98210361-98236782+	chr1:54300306-54314216+
chr15:33438214-33447194+	chr11:52025839-52033611+	chr6:140764278-140820889+	chr15:34945006-35115645-	chr12:7351721-7355046-	chr11:98822361-98823399+	chr1:55003104-55019400-
chr15:34114024-34116376+	chr11:52032362-52033611+	chr4:139463566-139464098-	chr15:35417511-35534360+	chr12:7724318-7726987-	chr11:98995850-99022992-	chr1:55012102-55019400-
chr15:35597395-35745784+	chr11:53284100-53292314-	chr9:29021694-29040336+	chr15:35422308-35534360+	chr12:7743483-7797805-	chr11:99009230-99011063-	chr1:55194244-55226332-
chr15:36010288-36015769-	chr11:54320152-54339134+	chr14:124477011-124518036-	chr15:35572060-35709813+	chr12:78492181-78494057+	chr11:101055026-101055605+	chr1:55204183-55206615-
chr15:36080817-36122332-	chr11:54390467-54399889+	chr10:41226922-41285699-	chr15:35597395-35709813+	chr12:78710270-78712263+	chr11:101574999-101576409+	chr1:55204183-55226332-
chr15:36101727-36122332-	chr11:54399813-54417850+	chr9:107931159-107931272-	chr15:36010288-36087468-	chr12:79341994-79410224+	chr11:102294134-102295059-	chr1:55300087-55348935-
chr15:36241926-36265312-	chr11:54490803-54499557+	chr8:128867462-128935770-	chr15:36052822-36087468-	chr12:80373220-80376731-	chr11:104342363-104350652-	chr1:55300087-55360759-
chr15:36241926-36266031-	chr11:54543579-54610919+	chr1:189653122-189653247+	chr15:36190472-36200361+	chr12:80489402-80497042+	chr11:104534738-104536670-	chr1:55304498-55355739-
chr15:39216428-39238098+	chr11:55487479-55489192+	chr8:77382725-77451298-	chr15:36602846-36605937-	chr12:8068098-8083726-	chr11:105076375-105095921+	chr1:55323650-55340600-
chr15:46453011-46472373-	chr11:58047695-58052731+	chr2:30031262-30031385-	chr15:38037816-38041964-	chr12:80817281-80828243+	chr11:105389584-105451182-	chr1:55323650-55346452-
chr15:4975791-4979453+	chr11:58900565-58902907-	chr18:46471230-46506389-	chr15:38045693-38048149-	chr12:80948129-80948662+	chr11:105438819-105451182-	chr1:55323650-55348935-
chr15:55208731-55218273+	chr11:58965114-58965547+	chr19:53964043-53988383+	chr15:38507187-38514609-	chr12:82234463-82288725+	chr11:106046691-106053848+	chr1:55323650-55355739-
chr15:58916152-58926485-	chr11:58988930-58990186+	chr15:96687890-96688692+	chr15:39234536-39345620+	chr12:82355787-82372542+	chr11:106096991-106117603+	chr1:55323650-55360759-
chr15:63067918-63139547-	chr11:59054774-59055640-	chr4:123497728-123508541-	chr15:39292102-39478710+	chr12:83639128-83660678+	chr11:106230330-106237123+	chr1:55340473-55348935-
chr15:63073561-63167332-	chr11:59054774-59061107-	chr7:41083825-41084033-	chr15:39436997-39567043+	chr12:83699355-83699651+	chr11:106238508-106240099+	chr1:55340473-55355739-
chr15:63118736-63148199-	chr11:59421525-59438513-	chr17:63325047-63326196-	chr15:39436997-39616510+	chr12:84699870-84720368+	chr11:106511902-106520014-	chr1:55340473-55360759-
chr15:63139443-63161090-	chr11:59743771-59755109+	chr13:3577082-3577183+	chr15:39506966-39535981+	chr12:85014955-85029422-	chr11:106511902-106568627-	chr1:55346377-55355739-
chr15:63482831-63495433-	chr11:59764380-59771702+	chr5:124117271-124117899+	chr15:40939021-40954804+	chr12:85060263-85065101+	chr11:106533871-106568627-	chr1:55346377-55360759-
chr15:63850439-63883442+	chr11:59794086-59803895-	chr10:56177492-56195772-	chr15:43494740-43513849+	chr12:85845247-85864609+	chr11:106772652-106773735-	chr1:56891163-56948255-
chr15:66149871-66204831-	chr11:61155857-61157170-	chr17:80381377-80426173+	chr15:55027172-55034232-	chr12:85898993-85939510+	chr11:106815468-106815637+	chr1:57959143-57967723-
chr15:66149871-66261906-	chr11:61915024-61922829-	chr2:30013698-30018430+	chr15:64119958-64124904-	chr12:85956566-85959834+	chr11:106856181-106871610-	chr1:58394202-58401511+
chr15:66594807-66595199+	chr11:62376635-62383375-	chr10:64043128-64097615+	chr15:64158918-64312475-	chr12:86265182-86281543+	chr11:107574938-107604363+	chr1:58548639-58558057-
chr15:72963560-73042203-	chr11:62383161-62389792-	chr4:39399231-39425250-	chr15:64191484-64312475-	chr12:8677493-8698159+	chr11:107634980-107649340+	chr1:58676529-58679997-
chr15:73257034-73365195-	chr11:65696288-65712297-	chr2:120773229-120786119-	chr15:64208484-64312475-	chr12:8733273-8737891+	chr11:108498244-108506657+	chr1:59010069-59022915-
chr15:73295353-73309869-	chr11:65927584-65992869-	chr15:81814944-81815261+	chr15:6619594-6634916+	chr12:9038082-9038434+	chr11:109517242-109535337+	chr1:59018750-59075142-
chr15:73303820-73309869-	chr11:67875263-67883309-	chr12:81802735-81803883-	chr15:72903557-73066269-	chr12:90791145-90803471+	chr11:110063022-110091620-	chr1:59050998-59069842-
chr15:73325749-73365195-	chr11:68793056-68793268+	chr17:28069559-28069672-	chr15:72936962-72953119-	chr12:90999381-91022477-	chr11:110083310-110091620-	chr1:59050998-59077969-
chr15:75618672-75618822-	chr11:69027254-69028064+	chr2:166851043-166856590+	chr15:72941860-73066269-	chr12:91333251-91366504-	chr11:114708417-114708861+	chr1:59066150-59075142-
chr15:76300826-76301194-	chr11:69103681-69103819+	chr12:14340199-14346133+	chr15:73229861-73236238-	chr12:92994639-92999165-	chr11:115586086-115588003-	chr1:59066150-59076722-
chr15:77094451-77105669-	chr11:69361824-69362035-	chr14:24012625-24016862-	chr15:73292035-73394744-	chr12:98227168-98246292-	chr11:116261745-116265552-	chr1:59066150-59077969-
chr15:78298363-78335294+	chr11:69446279-69451138-	chr8:111187714-111191261-	chr15:73320775-73394744-	chr12:98234242-98257781-	chr11:116262860-116263297-	chr1:59067777-59077969-
chr15:7884281-7894480-	chr11:69492120-69495264-	chr4:99070178-99079849-	chr15:78296976-78298378-	chr12:98496193-98518832-	chr11:116944865-116968518+	chr1:59068683-59069842-
chr15:7920487-8082582-	chr11:69498023-69498511-	chr14:75583940-75584074+	chr15:79114655-79115171+	chr12:98631963-98639321+	chr11:117755331-117756106+	chr1:59069717-59075142-
chr15:80884207-80894454+	chr11:69520712-69521200-	chr15:36241926-36260223-	chr15:79584319-79588823-	chr12:98961402-98982730+	chr11:118114175-118117161-	chr1:59191889-59199191-
chr15:80923458-80924156+	chr11:69903008-69907502+	chr15:101275111-101275457-	chr15:7976968-8079272-	chr13:100049860-100059670-	chr11:119671278-119725168+	chr1:59813588-59815411+
chr15:81636178-81639047+	chr11:69914933-69915784+	chr15:89580714-89581904+	chr15:7976968-8082582-	chr13:100622798-100624566-	chr11:119821661-119823021+	chr1:59949053-59958435+
chr15:8188387-8201362+	chr11:70900472-70904783+	chr12:104737769-104738848-	chr15:8019589-8079272-	chr13:100818126-100830858-	chr11:119821661-119846944+	chr1:59949053-59970711+
chr15:8258314-8264441+	chr11:70900472-70917782+	chr11:98210391-98210645+	chr15:81323610-81338087-	chr13:104230729-104314383+	chr11:120370284-120372226-	chr1:59949053-59982308+
chr15:84890382-84890970-	chr11:70919177-70925912+	chr19:61069424-61069564+	chr15:8260520-8264441+	chr13:104827055-104837808+	chr11:120419069-120428636-	chr1:60003656-60010234-
chr15:84907195-84908187-	chr11:71181190-71182864-	chr5:122540304-122569039-	chr15:82815611-82857284-	chr13:105481151-105488496+	chr11:120704072-120708709+	chr1:60003656-60028246-
chr15:89100295-89102603-	chr11:72165517-72180626-	chr16:17015898-17018503+	chr15:83303103-83332769-	chr13:105949779-105950867+	chr11:120866555-120881915-	chr1:60022578-60028236-
chr15:89436829-89441514+	chr11:72536528-72545953-	chr14:57434795-57473074+	chr15:8333581-8338752-	chr13:106964341-106978115-	chr11:120971567-120973194-	chr1:60102627-60126034+
chr15:96443945-96448112-	chr11:72645537-72679492+	chr2:32572688-32572887-	chr15:8333581-8343657-	chr13:108079078-108091623-	chr11:121540852-121576243+	chr1:60102627-60136384+
chr15:98082243-98087133-	chr11:72817931-72844487+	chr9:120948796-120959529+	chr15:8335184-8343657-	chr13:108123107-108135515-	chr11:5630702-5675865+	chr1:60105311-60128073+
chr15:98084970-98087133-	chr11:72823380-72826262+	chr9:55991690-56009959-	chr15:88964148-88978642-	chr13:111426468-111466970-	chr11:21636416-21695305+	chr1:60105311-60132033+
chr15:98275498-98275844+	chr11:72866072-72866805+	chr7:42475318-42475653+	chr15:90568249-90619735-	chr13:112551869-112567410-	chr11:21648070-21653650+	chr1:60109222-60139343+
chr15:98813131-98815985-	chr11:73308709-73322281-	chr16:12842425-12876486-	chr15:90584878-90619735-	chr13:114735006-114735369-	chr11:22285488-22304728-	chr1:60136264-60146172+
chr15:99623569-99624343-	chr11:73343861-73344623+	chr7:92857540-92857984+	chr15:90980795-90995633-	chr13:119346771-119350102-	chr11:59486823-59486995-	chr1:60194504-60195176+
chr16:10741614-10742931+	chr11:74981852-75053963+	chr1:177185149-177196233-	chr15:97680335-97691310-	chr13:119381676-119403446-	chr11:77188716-77200153-	chr1:60194504-60206416+
chr16:11158554-11159124-	chr11:75492497-75493547+	chr9:59925318-59925835+	chr15:98042496-98087133-	chr13:119397244-119404754-	chr11:77596237-77601761-	chr1:60281825-60295995+
chr16:11237531-11240840-	chr11:75499799-75505288+	chr2:173583535-173584966+	chr15:98045303-98087133-	chr13:119678768-119679067-	chr11:78292932-78293956-	chr1:60434243-60453762+
chr16:12636274-12671382-	chr11:76134409-76138394-	chr1:72600532-72600670+	chr15:98551914-98560325-	chr13:119765505-119790287-	chr11:82735791-82742120-	chr1:60437056-60453762+
chr16:12679897-12691016-	chr11:76217749-76218215+	chr7:27164836-27165103-	chr15:98740991-98742829-	chr13:16211801-16223902-	chr11:83977080-83982307+	chr1:62010307-62076494+
chr16:12685452-12691016-	chr11:76840388-76840635-	chr6:29413805-29414159+	chr15:99167080-99199266+	chr13:19885847-19899396-	chr11:84001858-84008769+	chr1:6223599-6234399+
chr16:12732524-12767315-	chr11:77425301-77425651+	chr17:45580122-45580510+	chr15:99401580-99402169+	chr13:23941486-23949003+	chr11:97238094-97250743-	chr1:6227940-6234399+
chr16:13265079-13326571+	chr11:77549272-77560421-	chr6:43415949-43423732-	chr16:11158554-11164693-	chr13:25056204-25119406+	chr11:97522373-97526254-	chr1:6245425-6247809+
chr16:14532814-14563473+	chr11:77571607-77578827-	chr17:23820008-23820115+	chr16:11228115-11237564-	chr13:28608518-28634406-	chr11:102487500-102510261-	chr1:6245425-6262942+
chr16:14546941-14563473+	chr11:78006727-78009794+	chr14:70184954-70191546+	chr16:12563857-12565684-	chr13:28883315-28894344-	chr11:104982859-104994319+	chr1:62975275-63035505-
chr16:15829616-15831338+	chr11:78009401-78009794+	chr11:53372278-53392816+	chr16:12563857-12671382-	chr13:28883315-28903884-	chr11:105625035-105713564+	chr1:63085668-63086398-
chr16:22011494-22032164+	chr11:78221121-78222277-	chr13:91564610-91573686+	chr16:12582680-12691016-	chr13:31213567-31222096-	chr11:106604817-106605020-	chr1:63085668-63105759-
chr16:22011494-22046803+	chr11:78277040-78279204+	chr19:41923890-41928113-	chr16:12734502-12834898-	chr13:32225135-32265516-	chr10:7701610-7703120+	chr1:63148396-63148571-
chr16:22248436-22259261-	chr11:79418552-79428691+	chr15:73049984-73062717-	chr16:13790621-13800016+	chr13:34910079-34910556+	chr10:11178734-11194369+	chr1:64078707-64079334-
chr16:24442781-24608317+	chr11:79418552-79438848+	chr8:95564350-95565716-	chr16:13791920-13800016+	chr13:36080170-36092926-	chr10:20046372-20082468+	chr1:6450793-6487741+
chr16:27409324-27417365+	chr11:79434845-79448336+	chr11:120972377-120983343-	chr16:14523459-14563473+	chr13:36204509-36232281+	chr10:20245270-20261983+	chr1:6452191-6487741+
chr16:27435562-27438377+	chr11:79440848-79458906+	chr17:71636557-71642833+	chr16:14523459-14589391+	chr13:36306914-36342097+	chr10:20959612-20966021+	chr1:6453428-6487741+
chr16:31853843-31858064+	chr11:79999057-80013595+	chr18:34628498-34630322-	chr16:14523481-14589391+	chr13:38047245-38058741+	chr10:23151932-23159154-	chr1:64550091-64570276+
chr16:31968800-32004781-	chr11:80022092-80025311+	chr2:113848230-113848360-	chr16:14532814-14589391+	chr13:38220688-38221393+	chr10:25239626-25271641-	chr1:64550849-64570276+
chr16:31983264-31990465-	chr11:80097953-80106438+	chr10:22705451-22707826+	chr16:14563437-14589391+	chr13:41042014-41056657-	chr10:25441573-25443954+	chr1:64550849-64576329+
chr16:32043146-32052229-	chr11:80101909-80103259+	chr14:60242573-60243468+	chr16:15805922-15810850+	chr13:43398735-43401418+	chr10:25460792-25489093+	chr1:64566217-64576329+
chr16:32367344-32372540+	chr11:80248438-80251126+	chr8:70647153-70647451+	chr16:17013308-17016080+	chr13:44930996-44996006-	chr10:26869921-26889872+	chr1:6460545-6487741+
chr16:33266750-33269703+	chr11:80394286-80395875+	chr7:115958285-116025422+	chr16:17625944-17626691+	chr13:44953172-44996010-	chr10:31517384-31534896-	chr1:65190319-65205678+
chr16:35318804-35329613-	chr11:80445242-80462671+	chr7:73825952-73836549+	chr16:17663377-17674658-	chr13:44970046-44996006-	chr10:33948929-33949864-	chr1:66521455-66530853+
chr16:38090459-38208090+	chr11:82719435-82719934-	chrX:157338129-157355601-	chr16:18302686-18308040-	chr13:44970046-44996010-	chr10:39137134-39144931+	chr1:66724558-66726808-
chr16:42865221-42875645-	chr11:83308215-83336861+	chr3:65725311-65773177+	chr16:20656543-20657609+	chr13:45918888-45956575-	chr10:39813971-39848083+	chr1:66762048-66778108-
chr16:43193465-43302615+	chr11:83308215-83339428+	chr6:147535678-147535791+	chr16:22011494-22036646+	chr13:47363556-47378412+	chr10:39836626-39846913+	chr1:66762048-66802168-
chr16:50537488-50559582+	chr11:83324511-83336462+	chr9:82940859-82943071-	chr16:22250865-22259261-	chr13:49544653-49560314-	chr10:40836288-40841815-	chr1:66762048-66807604-
chr16:56218314-56243629+	chr11:83336766-83346907+	chr2:155292690-155314599-	chr16:24608116-24762276+	chr13:49544653-49609336-	chr10:41220899-41240643-	chr1:66772906-66778108-
chr16:65334898-65354459+	chr11:83389703-83397909+	chr5:142567865-142569567-	chr16:27405647-27417365+	chr13:49780588-49787857+	chr10:41263069-41285699-	chr1:66772906-66802168-
chr16:70389557-70495399+	chr11:83484651-83485079+	chr1:27106777-27117211-	chr16:31116002-31141797-	chr13:49843534-49858098+	chr10:43909907-43928459+	chr1:66772906-66807604-
chr16:70433545-70444908+	chr11:84214158-84231761+	chr12:55491670-55492373-	chr16:31805614-31838226+	chr13:50981567-50985007-	chr10:45107772-45126067+	chr1:66801049-66802168-
chr16:73207651-73209216+	chr11:84338314-84346815+	chr11:95027145-95027262+	chr16:31968800-31983873-	chr13:53146634-53156007-	chr10:50604751-50608070+	chr1:66801049-66807604-
chr16:77236965-77436402+	chr11:84836365-84841624-	chr17:28637688-28644926-	chr16:31977680-31983873-	chr13:5463012-5483876+	chr10:50637908-50650711+	chr1:6752994-6803105+
chr16:7877782-7902492+	chr11:84837841-84862318-	chr1:180994658-180996066+	chr16:35649732-35651687+	chr13:5463012-5494239+	chr10:52261727-52290923+	chr1:69842969-69873251+
chr16:8572836-8588935+	chr11:84988334-85005928-	chr1:98463848-98480786+	chr16:37174297-37216070-	chr13:55034889-55050894-	chr10:52346049-52354747-	chr1:69842969-69896581+
chr16:8704928-8706140-	chr11:85044710-85059259-	chr11:45948069-45954676-	chr16:37877049-37878564+	chr13:5514607-5515179+	chr10:53620134-53626034-	chr1:69844279-69870371+
chr16:89049100-89057506-	chr11:85055766-85081249-	chr4:109309125-109322215+	chr16:3948904-3959474-	chr13:55290055-55302980+	chr10:56087531-56129177-	chr1:69844279-69896581+
chr16:91812090-91828333+	chr11:85451661-85482736+	chr7:27481142-27487096-	chr16:43898090-43947528+	chr13:56614240-56638902+	chr10:56087531-56151853-	chr1:69858473-69873251+
chr17:12899533-12906537-	chr11:86108767-86138903-	chr9:4460188-4466365+	chr16:44005460-44040158-	chr13:58030413-58033342-	chr10:56170844-56180620-	chr1:69858473-69887558+
chr17:13467713-13496785-	chr11:86635175-86665878-	chr13:51233044-51251974+	chr16:48998955-49001937+	chr13:58177851-58183324-	chr10:56177492-56195500-	chr1:69858473-69896581+
chr17:13832368-13859976+	chr11:86663483-86665878-	chr3:36598266-36599577-	chr16:50240854-50251394-	chr13:58177851-58199070-	chr10:58463819-58464258+	chr1:69869814-69896581+
chr17:13850804-13855412+	chr11:87056792-87059560-	chr7:16079027-16079350+	chr16:50240854-50266369-	chr13:58325943-58354947-	chr10:58464083-58465581+	chr1:69870264-69896581+
chr17:13897689-13898575+	chr11:87145464-87197015+	chr14:103425142-103456390+	chr16:52164296-52174448+	chr13:59413655-59414595-	chr10:58484442-58488674+	chr1:70264906-70299768+
chr17:14102142-14107339-	chr11:87159835-87182535+	chr2:31988154-31991425+	chr16:57159418-57164318-	chr13:59446917-59477138-	chr10:58485680-58490755+	chr1:70298620-70299768+
chr17:14829516-14903558-	chr11:87182421-87186515+	chr6:94549099-94565023+	chr16:57171623-57184486-	chr13:62705701-62739098-	chr10:62435459-62439051-	chr1:70298620-70381405+
chr17:15490156-15494523-	chr11:87184884-87206055+	chr14:70249696-70249819+	chr16:59479170-59483108+	chr13:62864811-62872782-	chr10:62441135-62447773-	chr1:71030508-71031456-
chr17:17373458-17390064+	chr11:87186379-87197015+	chr3:49177598-49236008+	chr16:62769607-62776631-	chr13:63061035-63094631+	chr10:62469901-62480707-	chr1:7120194-7120615+
chr17:22577972-22592506+	chr11:87196821-87201626+	chr9:20347304-20350612-	chr16:70401734-70529135+	chr13:63068040-63094631+	chr10:62589778-62595111-	chr1:72318999-72346424+
chr17:22686331-22690440+	chr11:87237432-87249050-	chr6:82233325-82236851+	chr16:77236965-77360718+	chr13:63382595-63403038-	chr10:62624768-62640862-	chr1:72670092-72675870-
chr17:24080378-24106964-	chr11:87532347-87554979+	chr18:33519774-33547263+	chr16:89054810-89057506-	chr13:63398083-63406255-	chr10:62746901-62751016-	chr1:72673971-72675870-
chr17:24088004-24107271-	chr11:87535533-87551640+	chr17:69238345-69238449+	chr16:89897605-89956107-	chr13:64201332-64225648-	chr10:62750547-62751016-	chr1:74450495-74461730-
chr17:24992270-25014025-	chr11:87538566-87543377+	chr9:110035084-110035193+	chr16:91926459-91926982-	chr13:64205271-64248466-	chr10:62785431-62791042-	chr1:74456079-74461730-
chr17:26736789-26757999+	chr11:87584486-87585101+	chr2:30011186-30013838+	chr16:93803462-93809421+	chr13:66945277-66966541+	chr10:63264026-63288009+	chr1:75236852-75241479+
chr17:27289925-27290664-	chr11:87598863-87601172+	chr5:128987718-128999587-	chr16:93841371-93862715+	chr13:67126212-67138716+	chr10:63269628-63316802+	chr1:75240892-75241479+
chr17:29225191-29226233-	chr11:87604183-87604398+	chr9:35227164-35253448-	chr16:94403314-94488322+	chr13:70592573-70601236-	chr10:63306348-63311914+	chr1:75955715-75965517+
chr17:30741186-30752153-	chr11:88386045-88590147-	chr9:95935479-95936527+	chr16:94677452-94686603+	chr13:72593207-72597553-	chr10:63395785-63397378+	chr1:79713858-79740129-
chr17:30847696-30871433+	chr11:90535480-90540282-	chr17:49488187-49496214-	chr17:12920740-12922732+	chr13:74043506-74058430-	chr10:63504032-63566970+	chr1:80304080-80323056-
chr17:32773505-32777527-	chr11:90548811-90575339-	chr2:80332962-80335505-	chr17:12925268-12928638-	chr13:75902178-75919979-	chr10:67218277-67218469+	chr1:82340319-82342862+
chr17:32774441-32777527-	chr11:90571722-90622261-	chr17:73142566-73169694+	chr17:12925268-12948657-	chr13:77951985-78015705+	chr10:67245506-67248150+	chr1:82340319-82377704+
chr17:34421853-34439201+	chr11:90605953-90622261-	chr5:34748179-34752267+	chr17:13803939-13810570+	chr13:79744679-79749581-	chr10:69977713-69980394+	chr1:82455723-82456895-
chr17:34428095-34437209+	chr11:93923791-93933958+	chr5:45674358-45681906+	chr17:15502962-15515710+	chr13:80887406-80891224+	chr10:69994372-70002601+	chr1:82858356-82876324+
chr17:35013828-35014361+	chr11:94086247-94093658+	chr18:15066462-15076979-	chr17:21988031-22006382+	chr13:81340061-81343617-	chr10:74170449-74230380+	chr1:8445027-8465553-
chr17:35041470-35045374-	chr11:94097218-94112146+	chr5:22634179-22660573+	chr17:24224908-24226783-	chr13:84272171-84294715+	chr10:74355858-74396479+	chr1:84728125-84739656-
chr17:43633218-43680298+	chr11:94509243-94514655-	chr5:5227164-5264012-	chr17:24832425-24835175+	chr13:84282554-84294715+	chr10:75257868-75267589+	chr1:84736982-84744751-
chr17:48388659-48400580-	chr11:95294563-95306196-	chr4:136314087-136327419+	chr17:24832425-24836522+	chr13:84282711-84294715+	chr10:75964416-75976417+	chr1:84743094-84747329-
chr17:50968190-50984674-	chr11:95966177-95975323-	chr1:43960868-43971713+	chr17:25035703-25055757+	chr13:89991073-90001079-	chr10:75964416-75978389+	chr1:84763328-84763931-
chr17:5264032-5291283+	chr11:96800771-96802822+	chr15:93602606-93637772+	chr17:25991663-26004644-	chr13:89991073-90018583-	chr10:78403505-78409219-	chr1:84768583-84814969-
chr17:53945660-53945905-	chr11:97056348-97056509+	chr1:140590044-140591370-	chr17:26739543-26759949+	chr13:89991073-90079844-	chr10:79761565-79762705-	chr1:84776317-84814969-
chr17:56305086-56322125+	chr11:97171522-97185109-	chr9:8112080-8124071-	chr17:28507236-28507469-	chr13:93313435-93356079+	chr10:79978392-79978475-	chr1:84782827-84795815-
chr17:56593690-56595714+	chr11:97224659-97267679-	chr10:127276733-127277525+	chr17:30135323-30153368+	chr13:93341756-93357647+	chr10:80169808-80170506+	chr1:84782827-84814969-
chr17:56779880-56786728-	chr11:97244428-97267679-	chr4:86302907-86326861-	chr17:30299531-30334332-	chr13:96577342-96610808+	chr10:80521770-80526083-	chr1:84786091-84814969-
chr17:63892276-64078975+	chr11:97475015-97493082+	chr6:3571002-3578915+	chr17:30635321-30653409+	chr13:96847185-96879123+	chr10:80525488-80526083-	chr1:84793525-84814969-
chr17:63973065-64037681+	chr11:97872858-97879588-	chr19:42966953-43013214-	chr17:30635321-30662132+	chr13:96866331-96893099+	chr10:80764602-80771366+	chr1:84802726-84814969-
chr17:66010658-66053091-	chr11:98178190-98179111-	chr13:77844836-77845133+	chr17:30635321-30686502+	chr13:97694783-97703307+	chr10:80764602-80773768+	chr1:8554725-8595542-
chr17:66011289-66053091-	chr11:98553823-98555569+	chr2:106076753-106081240+	chr17:30656577-30656993+	chr13:98549756-98553477-	chr10:80903931-80905011-	chr1:8583205-8607152-
chr17:66136289-66138239+	chr11:98827572-98828669+	chr1:36635215-36660984+	chr17:30686383-30695216+	chr14:102565486-102570374-	chr10:81488195-81488358-	chr1:86078568-86090190+
chr17:74235878-74258505-	chr11:98947571-98950795+	chr4:64013326-64079471+	chr17:30693949-30695216+	chr14:102688387-102709142-	chr10:81532396-81533406-	chr1:86078568-86092098+
chr17:74241905-74245087-	chr11:98994207-98995378-	chr2:118033823-118072252-	chr17:30704655-30715580+	chr14:102701543-102709203-	chr10:82709009-82728427+	chr1:86078568-86094340+
chr17:78599824-78605568+	chr11:99000768-99001441-	chr2:167819715-167820209-	chr17:30790827-30803315+	chr14:103089539-103095541-	chr10:82709009-82734481+	chr1:86086030-86090190+
chr17:78937491-78946893+	chr11:99014415-99016527-	chr2:181685864-181686063-	chr17:32220161-32225713-	chr14:103169857-103170637-	chr10:82728253-82739265+	chr1:86188877-86208043+
chr17:78943834-78946893+	chr11:99016430-99022992-	chr2:25943902-25944310-	chr17:32907647-32908036-	chr14:105159838-105160613-	chr10:82883914-82887268+	chr1:86583012-86592366+
chr17:80292325-80297445+	chr11:100445383-100447738+	chr3:95338487-95338709-	chr17:34817541-34823240-	chr14:105177174-105189322+	chr10:83254783-83283869-	chr1:86744681-86745498+
chr17:80337269-80347729+	chr11:100492505-100516906-	chr4:138125961-138126082-	chr17:35960581-35961229-	chr14:105179832-105184429+	chr10:83254783-83297300-	chr1:86744681-86754280+
chr17:80380314-80388332+	chr11:100549803-100561904+	chr9:112719161-112754089+	chr17:45033238-45041386+	chr14:106539993-106570582+	chr10:83254783-83304375-	chr1:86744681-86760389+
chr17:80653862-80655921-	chr11:100590887-100596240-	chr2:29130180-29140388+	chr17:45653183-45653756-	chr14:106559058-106570582+	chr10:83554734-83570093+	chr1:86744681-86812589+
chr17:8165924-8179143+	chr11:101268226-101274869+	chr9:46303521-46318540-	chr17:50777510-50920603-	chr14:106568132-106570582+	chr10:83628229-83641104-	chr1:86744681-86821450+
chr17:8165924-8195033+	chr11:101565704-101568608+	chr13:50218421-50219014+	chr17:50799867-50920603-	chr14:112825361-112902725+	chr10:84667322-84684304+	chr1:86754227-86821450+
chr17:8169035-8170143+	chr11:101628273-101630979+	chr9:120950522-120959529+	chr17:50813756-50920603-	chr14:114766995-114769443-	chr10:84840017-84860556+	chr1:86959743-86990325+
chr17:82869853-82889940-	chr11:102147077-102147358+	chr9:110153773-110164877+	chr17:50813756-50984674-	chr14:116116299-116183082+	chr10:86698319-86703601-	chr1:86973400-86990325+
chr17:83425258-83428248+	chr11:102457772-102467901-	chrX:104084772-104085136+	chr17:50839615-51025204-	chr14:116181862-116189209+	chr10:86729782-86736999+	chr1:86973400-87021117+
chr17:83425258-83463595+	chr11:102846096-102846696-	chr11:33441803-33512385-	chr17:50852533-51025204-	chr14:11674148-11676558+	chr10:86729782-86744604+	chr1:87289468-87297763+
chr17:84773044-84777134-	chr11:102883207-102883852+	chr10:38256854-38289342+	chr17:50874566-50963760-	chr14:118212243-118213661+	chr10:88400652-88419560+	chr1:87334270-87365279+
chr17:87678208-87680078+	chr11:103683792-103689319-	chr3:69067320-69067778-	chr17:50874566-50984674-	chr14:118994901-119002986-	chr10:89714870-89729017-	chr1:87354404-87374111+
chr17:88475856-88479340+	chr11:104335230-104335446-	chr9:71240013-71264146+	chr17:50874566-51025204-	chr14:120088588-120121514-	chr10:89775939-89787285+	chr1:87354404-87380008+
chr17:88832130-88988464+	chr11:104342363-104343673-	chr12:105818356-105818899+	chr17:50917527-51025204-	chr14:120202825-120248151-	chr10:89779835-89794624+	chr1:87364104-87365279+
chr17:94646200-94688488-	chr11:104520664-104526977-	chr10:83601883-83605934-	chr17:50963693-51143421-	chr14:124276763-124278662-	chr10:89781127-89790733+	chr1:87364104-87374111+
chr18:10012213-10018095-	chr11:105184212-105210640+	chr9:44929662-44932489-	chr17:50984605-51143421-	chr14:14095357-14100017+	chr10:89811487-89811740+	chr1:87364104-87380008+
chr18:12043214-12070131-	chr11:105184212-105249637+	chr1:155564657-155567681+	chr17:51025074-51143421-	chr14:14363485-14368232-	chr10:92927753-92969921-	chr1:87403667-87411867+
chr18:12684837-12698059+	chr11:105673420-105840752+	chr2:128658248-128684658-	chr17:56309337-56310836+	chr14:14807269-14828541+	chr10:92994622-93011517-	chr1:87416818-87416984+
chr18:12684837-12720043+	chr11:106114184-106123906+	chr16:25763266-25764296+	chr17:56696718-56701088+	chr14:16000530-16024947-	chr10:93028592-93037896-	chr1:87416818-87428728+
chr18:14821438-14844470+	chr11:106202011-106203623-	chr4:150417225-150439468+	chr17:56706862-56708280+	chr14:16280693-16281885+	chr10:93029040-93037896-	chr1:87814680-87824510+
chr18:16999149-17018507-	chr11:106205500-106208005-	chr4:141095175-141095292+	chr17:57024011-57024171-	chr14:20400357-20421135-	chr10:93232380-93239043+	chr1:87880368-87881939+
chr18:22912582-23014704-	chr11:106421706-106423488-	chr4:32692856-32692992+	chr17:58286742-58313916+	chr14:21476671-21483635-	chr10:93241686-93242474+	chr1:87915100-87918721+
chr18:23918090-23920129+	chr11:106772652-106777248-	chr5:52196893-52201934+	chr17:63225025-63356878-	chr14:21513301-21517498+	chr10:93459817-93461430+	chr1:87931932-87936418+
chr18:24622079-24622667+	chr11:106784101-106785052-	chr11:33452916-33453158+	chr17:63384945-63490887-	chr14:22152838-22160698+	chr10:93550162-93565945+	chr1:88215044-88216357+
chr18:25174687-25344962+	chr11:106785136-106785296-	chr4:116307024-116307179-	chr17:63896018-64037664+	chr14:22296749-22297057+	chr10:93843978-93852818+	chr1:88228054-88233468+
chr18:25283115-25420075+	chr11:106786448-106788459-	chr6:90635006-90635396+	chr17:63941291-63948319+	chr14:22858245-22876013+	chr10:94089577-94106072+	chr1:88236655-88237955+
chr18:26120641-26161497+	chr11:106856181-106875939-	chr11:9314479-9335270+	chr17:63957125-64078975+	chr14:24788928-24798842+	chr10:94748941-94766517+	chr1:89604598-89634294+
chr18:26129936-26145600+	chr11:107574938-107600351+	chr16:75970852-76012839-	chr17:63973065-64078975+	chr14:24788976-24798842+	chr10:98968694-98987366+	chr1:89663661-89671271+
chr18:29633688-29639246-	chr11:107592706-107595195+	chr3:69033051-69034593+	chr17:64624528-64740883+	chr14:26416203-26428316-	chr10:100051846-100080130+	chr1:89663661-89743896+
chr18:31597039-31607264-	chr11:107663608-107666078+	chr13:77125230-77126714-	chr17:66024076-66053091-	chr14:26584408-26600524+	chr10:103156337-103218152-	chr1:91376318-91381972-
chr18:32070104-32080577+	chr11:107953642-107986385-	chr17:84443818-84444550-	chr17:68392882-68486983+	chr14:26799946-26814704+	chr10:103170421-103178815-	chr1:91384565-91385346-
chr18:34614448-34614797-	chr11:108434126-108470382+	chr7:30145778-30156531+	chr17:68484713-68641569+	chr14:27449946-27459851+	chr10:105779588-105797319-	chr1:92915059-92918126+
chr18:34947911-34952735-	chr11:108434126-108591111+	chr19:43507292-43508266+	chr17:71533586-71569188+	chr14:27474866-27480842+	chr10:105823160-105833015-	chr1:93316785-93334713-
chr18:37020095-37159353+	chr11:110230489-110233842-	chr19:38780611-38782661+	chr17:74546237-74573631+	chr14:28377631-28384043+	chr10:107563135-107591060-	chr1:93324202-93325532-
chr18:37156155-37159353+	chr11:110286764-110289961-	chr1:167521256-167524466+	chr17:74557901-74573631+	chr14:30022708-30027202+	chr10:108627253-108642398-	chr1:93324202-93331699-
chr18:43136151-43162371-	chr11:110299891-110310305-	chr5:35697255-35697442+	chr17:74770243-74799411+	chr14:30346798-30361029-	chr10:109816254-109841818-	chr1:93528569-93563387+
chr18:46254279-46262957-	chr11:115033441-115042323-	chr14:56542761-56558832+	chr17:80119908-80150170+	chr14:31022525-31046423+	chr10:114696011-114788215-	chr1:93749847-93750985-
chr18:46639550-46645723+	chr11:115035120-115044248-	chr15:89428720-89428883+	chr17:80547692-80560574-	chr14:31482791-31489319-	chr10:115145991-115151281-	chr1:93768053-93773868+
chr18:46754371-46782072+	chr11:115037616-115046107-	chr2:102303821-102357656-	chr17:81388810-81445593-	chr14:32526149-32541354+	chr10:115229125-115240947-	chr1:9678272-9685810-
chr18:46754371-46790144+	chr11:116344195-116362373-	chr10:39647660-39648390+	chr17:8182228-8191437+	chr14:33599641-33612393+	chr10:115411720-115416922+	chr1:9678272-9693392-
chr18:49723622-49733161-	chr11:116444953-116445153-	chr11:4899791-4915597+	chr17:83410026-83428025+	chr14:33602158-33624989+	chr10:115413962-115415739+	chr1:9687561-9693392-
chr18:54481692-54492710-	chr11:117773099-117773374-	chr9:61931801-61931917-	chr17:83410026-83428248+	chr14:33621851-33641388+	chr10:115423384-115431765+	chr1:9690081-9693392-
chr18:57912909-57935756+	chr11:118101039-118101385-	chr12:64976695-64997617+	chr17:84748961-84775511-	chr14:34237416-34259732-	chr10:116349966-116361307+	chr1:96924289-96965393-
chr18:58927256-59033040+	chr11:119208771-119210740-	chr6:83162415-83162556-	chr17:84993680-85005023+	chr14:36969520-36983981+	chr10:117077512-117081113-	chr1:96929692-96965393-
chr18:61831522-61839751+	chr11:119843682-119865670+	chr7:113540588-113540711+	chr17:86000321-86003953-	chr14:36969520-36984591+	chr10:117784995-117787911-	chr1:97087873-97104906-
chr18:63754466-63760785+	chr11:120404206-120433128-	chr15:79534855-79534987-	chr17:86095867-86120746-	chr14:39918246-39931769-	chr10:120145646-120146629-	chr1:97098452-97119993-
chr18:64233636-64238096-	chr11:120860401-120866676-	chr7:79792349-79792966+	chr17:86098512-86130280-	chr14:45595604-45629753-	chr10:120791402-120852092-	chr1:97182978-97189366+
chr18:65470389-65477135+	chr11:121207639-121218738+	chr8:92326122-92345039-	chr17:94688391-94695119-	chr14:46634024-46654833-	chr10:120849976-120871151-	chr1:97182978-97189368+
chr18:6626323-6630165+	chr11:121285422-121299793+	chr2:167424119-167469075+	chr17:94739454-94743994-	chr14:46814244-46818676-	chr10:121568029-121572024-	chr1:97182978-97218895+
chr18:67528864-67587859-	chr11:121328495-121328792-	chr1:97590944-97600402-	chr18:10131530-10132272-	chr14:46814244-46818680-	chr10:123153041-123175973-	chr1:97182978-97238531+
chr18:67545615-67587859-	chr11:121475539-121580170+	chr1:160660550-160710213-	chr18:10571955-10586041-	chr14:47083515-47087960+	chr10:127028365-127029682-	chr1:97182978-97241502+
chr18:67818770-67829963+	chr11:121492558-121503787+	chr16:38144344-38184549+	chr18:14726504-14731101+	chr14:47500794-47509229+	chr10:127688233-127693061+	chr1:97182978-97243610+
chr18:68064013-68106691+	chr11:121496995-121503787+	chr4:121060866-121061133+	chr18:14796913-14859276+	chr14:48168197-48179276+	chr10:128468795-128469789+	chr1:97182978-97244084+
chr18:68716671-68754930+	chr11:121623432-121624227-	chr1:156064898-156065004-	chr18:14799079-14813690+	chr14:54439905-54440746+	chr10:21054585-21058250+	chr1:97182978-97257681+
chr18:75052981-75082507+	chr11:3170587-3193904-	chr2:76714681-76715645+	chr18:14813091-14822205+	chr14:55640385-55641588-	chr10:39681473-39722938-	chr1:97182978-97269657+
chr18:75753243-75753767-	chr11:4390153-4412280-	chr19:33235173-33237573-	chr18:14813091-14859276+	chr14:56427888-56443326+	chr10:40373863-40387165+	chr1:97182978-97270042+
chr18:76262440-76263310+	chr11:4504032-4539774-	chr6:56158927-56181797-	chr18:14830019-14844470+	chr14:56493275-56509335+	chr10:45469037-45482294-	chr1:97189272-97218895+
chr18:77079489-77105889+	chr11:4507590-4546268-	chr5:31643130-31647678-	chr18:16640422-16650498-	chr14:56493275-56524405+	chr10:45476348-45479006-	chr1:97213012-97257681+
chr18:80649832-80667160-	chr11:4527836-4549356-	chr3:10289786-10309981-	chr18:17122253-17137530+	chr14:56676522-56693578+	chr10:53356082-53356924+	chr1:97218786-97257681+
chr18:80795290-80877367-	chr11:5590829-5635387+	chr2:109119407-109137532-	chr18:22017340-22166536-	chr14:56677018-56678438+	chr10:53358049-53367435-	chr1:97238387-97243610+
chr18:9345194-9377828-	chr11:6113243-6119522-	chr11:88844453-88844740+	chr18:22823287-22952310-	chr14:57481396-57516575+	chr10:63504032-63595171+	chr1:97238387-97257681+
chr18:9377794-9412753-	chr11:12060109-12188092+	chr19:4011178-4012664-	chr18:25174058-25358453+	chr14:57586580-57618236-	chr10:82670278-82690904-	chr1:97238387-97269657+
chr18:9560246-9564056-	chr11:12075997-12191569+	chr4:120570508-120570694-	chr18:25174687-25290066+	chr14:57843188-57858609-	chr10:82670278-82694143-	chr1:97353950-97415150+
chr19:11090597-11091178-	chr11:21636378-21857609+	chr5:27743856-27759491-	chr18:25174687-25358453+	chr14:57846238-57865641-	chr10:120825108-120853184-	chr1:97400382-97442723+
chr19:12879388-12882715+	chr11:21646305-21813462+	chr9:77237227-77243727-	chr18:25175343-25290066+	chr14:57865521-57878459-	chr10:120942679-120943971-	chr1:97415006-97442723+
chr19:15959532-15971031-	chr11:21648070-21857609+	chr5:30363972-30364478-	chr18:25289947-25420075+	chr14:59452431-59539205+	chr10:125294595-125341850-	chr1:98423089-98446822+
chr19:16720329-16766540-	chr11:25750706-25783568-	chr4:155429706-155429808+	chr18:25358276-25420075+	chr14:61632437-61644059-	chr10:128096380-128119020+	chr1:98423089-98499896+
chr19:16759587-16762191-	chr11:30817768-30820083+	chr12:102742102-102742964-	chr18:31680369-31698880+	chr14:61635525-61644059-	chr17:3159163-3171220+	chr1:98423218-98443746+
chr19:16759587-16766537-	chr11:53368075-53368786+	chr10:108198833-108214506+	chr18:31763821-31772114+	chr14:61666265-61672029+	chr17:6048831-6069388-	chr1:98423218-98446822+
chr19:21743192-21745727+	chr11:54466087-54480721+	chr14:118972712-118972813+	chr18:31827262-31829979+	chr14:62695139-62695792-	chr17:6198672-6201834+	chr1:98423218-98466802+
chr19:23516058-23541207-	chr11:59212622-59213523-	chr12:84426708-84456315+	chr18:3283920-3327591-	chr14:63864216-63892833+	chr17:8170006-8184513+	chr1:98423218-98480786+
chr19:24261867-24267399-	chr11:62552227-62552619+	chr5:125928280-125928409-	chr18:32938586-33129833+	chr14:64779314-64789698+	chr17:8929092-8964715+	chr1:98428266-98443746+
chr19:24938396-24949261-	chr11:65807830-65822938+	chr6:39096550-39111608-	chr18:3295040-3299308-	chr14:65515167-65554011-	chr17:12263906-12272220-	chr1:98428266-98466802+
chr19:26770938-26777438+	chr11:69516681-69517016-	chr17:86098512-86142439-	chr18:35152601-35182553+	chr14:67729351-67734290+	chr17:12920276-12922278+	chr1:98428266-98490650+
chr19:27766152-27900903-	chr11:69821010-69821205+	chr19:5800877-5801086-	chr18:35269039-35418195-	chr14:69024430-69030000-	chr17:13717352-13717499-	chr1:98428358-98443746+
chr19:28944224-28954131-	chr11:69935958-69936067+	chr6:129180696-129186045+	chr18:35317842-35418195-	chr14:69042554-69046096-	chr17:13803939-13823458+	chr1:98428358-98466802+
chr19:30056235-30078647+	chr11:69968257-69969167.	chr18:36945652-36948576+	chr18:35317842-35438380-	chr14:70392479-70395441-	chr17:13807277-13810570+	chr1:98428358-98490650+
chr19:3150764-3154009-	chr11:72074419-72114043-	chr10:41673806-41681792-	chr18:35317842-35493233-	chr14:70547667-70548339+	chr17:13818121-13832437+	chr1:98428358-98499896+
chr19:32223509-32380275-	chr11:74850771-74854509-	chr12:32397880-32409241-	chr18:35341098-35348760-	chr14:70678079-70682850-	chr17:13818121-13835356+	chr1:98432233-98466802+
chr19:32792549-32800099+	chr11:75339689-75342194-	chr8:70784514-70786778-	chr18:35581170-35584881+	chr14:71855619-71862428+	chr17:14891603-14903558-	chr1:98432233-98480786+
chr19:33579362-33751359-	chr11:77113110-77116295-	chr7:118189071-118198364-	chr18:41932601-41937691-	chr14:72582957-72584844-	chr17:14913840-14926278-	chr1:98432233-98490650+
chr19:33746839-33762350-	chr11:77140839-77200153-	chr11:21636378-21712071+	chr18:42688302-42741193-	chr14:7720419-7751583-	chr17:15407597-15424378+	chr1:98466658-98499896+
chr19:36086959-36101900+	chr11:82719272-82762251-	chr11:75603389-75620376+	chr18:43083078-43096557-	chr14:7738105-7751583-	chr17:17377719-17390064+	chr1:98466658-98507609+
chr19:36569373-36587430+	chr11:83987913-84008769+	chr12:81419704-81420158+	chr18:49912643-49931997+	chr14:7756669-7774396-	chr17:20355631-20360447+	chr1:9985592-10003453-
chr19:37024931-37139221-	chr11:86301345-86301464-	chr7:45280743-45288794-	chr18:5540606-5583796-	chr14:77927175-77939935+	chr17:23669196-23669306-	chr10:100544917-100546512+
chr19:37044522-37133408-	chr11:87446071-87447074.	chr8:107324639-107351599+	chr18:56544965-56548579-	chr14:79009164-79038201+	chr17:23806932-23807202+	chr10:100551364-100558205+
chr19:3782220-3786627+	chr11:87604184-87604399+	chr2:119430988-119441693-	chr18:57591834-57594135+	chr14:79134887-79136186-	chr17:24079492-24107271-	chr10:103137107-103146293-
chr19:3782220-3796708+	chr11:93905163-93921484+	chr6:83329845-83386075-	chr18:61150369-61157761-	chr14:79619709-79710105+	chr17:24079492-24111117-	chr10:103170421-103190025-
chr19:38865616-38890030+	chr11:95319150-95332369+	chr13:90018408-90071689-	chr18:65622984-65625334+	chr14:81370045-81395243-	chr17:24091421-24111117-	chr10:103178722-103190025-
chr19:39035445-39042589+	chr11:96133743-96147580+	chr11:77506835-77507537-	chr18:67860534-67865780+	chr14:86341217-86424577-	chr17:24093191-24106964-	chr10:103181814-103202510-
chr19:43755620-43768247+	chr11:98178189-98179110-	chr15:4987836-4988607+	chr18:73017951-73032075-	chr14:87457034-87487287+	chr17:24100811-24111117-	chr10:103223693-103227302-
chr19:4388941-4394892-	chr11:98827477-98830675.	chr4:109013649-109013765-	chr18:74273413-74273657+	chr14:87505759-87511770+	chr17:24219153-24220310-	chr10:105243589-105303715-
chr19:44063019-44069395-	chr11:99014735-99016168-	chr9:63412336-63454730-	chr18:75043079-75063173+	chr14:96958785-97020833-	chr17:24506523-24506937+	chr10:105303594-105323637-
chr19:44938365-44948052+	chr11:103460761-103543514-	chr4:134401469-134411905+	chr18:75114790-75243398+	chr14:97000028-97003523-	chr17:24511572-24512086-	chr10:105765220-105833015-
chr19:45605216-45640521-	chr11:103460761-103608953-	chr2:154365962-154370955-	chr18:77133091-77145142+	chr14:98836378-98840134-	chr17:24578096-24588021+	chr10:105793340-105797319-
chr19:45624376-45640521-	chr11:103464356-103545876-	chr4:53744619-53761271+	chr18:80137484-80142769-	chr14:99133236-99156619+	chr17:24627991-24632111-	chr10:106835696-106837343+
chr19:45974967-45975275-	chr11:103467460-103582695-	chr10:86550048-86553839-	chr18:80877315-80917878-	chr14:99156179-99211070+	chr17:24816532-24823727+	chr10:107323911-107382713+
chr19:46813633-46813866+	chr11:103491104-103584895-	chr2:170115573-170116141-	chr18:82656949-82658206-	chr14:99172800-99196451+	chr17:24887780-24891136+	chr10:10733159-10746791-
chr19:5341435-5344198+	chr11:103492140-103603277-	chr17:50963693-50968298-	chr18:9959255-9963918+	chr14:99172800-99211070+	chr17:25776966-25779084+	chr10:107563135-107573035-
chr19:53987454-53991517+	chr11:103494299-103604583-	chr1:37123951-37142816+	chr19:12853257-12857478+	chr15:10038469-10058593+	chr17:25855301-25855431-	chr10:107563135-107608453-
chr19:53987454-54017679+	chr11:104720268-104721551+	chr1:58417013-58417383-	chr19:16619094-16628270-	chr15:100482560-100488204-	chr17:25997929-26016155-	chr10:107576845-107582592-
chr19:5638432-5645587+	chr11:104720268-104721551-	chr6:116133767-116184997-	chr19:16695459-16710941-	chr15:101193932-101211402+	chr17:26119033-26120462+	chr10:107580203-107591060-
chr19:56725339-56726042+	chr11:104720268-104765548+	chr7:132948044-132973623+	chr19:23228174-23238998-	chr15:10610005-10690452-	chr17:27978427-27986846+	chr10:107590939-107608453-
chr19:5720809-5721584-	chr11:104749646-104765548+	chr7:115943894-116040910-	chr19:27849711-27982946-	chr15:12136396-12184166+	chr17:27985066-27991400+	chr10:108198833-108230596+
chr19:59870441-59871595-	chr11:104797673-104839924+	chr14:32541226-32562651+	chr19:27900779-27923266-	chr15:12878658-12890547+	chr17:27986551-28042676+	chr10:108198833-108234143+
chr19:59955086-59979668+	chr11:104893079-104909166+	chr7:119962135-119971842-	chr19:32223509-32352023-	chr15:15207707-15227236-	chr17:28050566-28059391+	chr10:108240105-108243130+
chr19:59973492-59979668+	chr11:105382158-105402200-	chr17:10209541-10282981-	chr19:32247994-32352023-	chr15:18352643-18362332-	chr17:28051725-28059391+	chr10:108240105-108251008+
chr19:61178970-61186510+	chr11:105443661-105451182-	chr14:55561305-55562920+	chr19:32247994-32363567-	chr15:28998632-29004193-	chr17:28428352-28429363-	chr10:108268572-108274188+
chr19:6341903-6342657+	chr10:4417220-4418555-	chr1:191911872-191912344+	chr19:33389917-33391185-	chr15:31296882-31305132-	chr17:28653832-28659675-	chr10:108627253-108691063-
chr19:7520787-7522207+	chr10:4518906-4520940+	chr12:104789982-104791931-	chr19:36595209-36615643+	chr15:31448964-31453579-	chr17:28805929-28824066+	chr10:110216702-110217110-
chr2:10058996-10072265-	chr10:7701610-7706042+	chr18:42333209-42333397+	chr19:36937216-36973018+	chr15:31469543-31510009-	chr17:28810513-28835916+	chr10:11178734-11185462+
chr2:101758510-101761644-	chr10:7738723-7759823+	chr8:91263509-91275736-	chr19:36956371-36973018+	chr15:33048055-33066227-	chr17:28817065-28835916+	chr10:112179357-112208403+
chr2:102346964-102380941-	chr10:8780519-8814457-	chr16:49745649-49748268+	chr19:3786389-3796708+	chr15:35088388-35115645-	chr17:30524713-30530365-	chr10:11289520-11295349+
chr2:104770043-104780260-	chr10:10400583-10410877-	chr15:35645973-35709813+	chr19:38864527-38882774+	chr15:35430110-35456739+	chr17:30527302-30530365-	chr10:11289520-11295460+
chr2:104914658-104945455+	chr10:11171873-11194369+	chr12:98379287-98381277-	chr19:41938023-41938836+	chr15:35445570-35491217+	chr17:30668274-30684247+	chr10:114444679-114448387-
chr2:104999046-105014902-	chr10:11390811-11448883+	chr8:57658993-57659438+	chr19:4339468-4394892-	chr15:35668701-35703085+	chr17:30670612-30677274+	chr10:115119825-115191724-
chr2:10542933-10557710+	chr10:12421597-12455564-	chr16:32835914-32844706-	chr19:44056122-44069395-	chr15:35839875-35847007+	chr17:30673780-30683711+	chr10:115145991-115191724-
chr2:10556219-10590540+	chr10:14684064-14687708-	chr15:81414432-81453059+	chr19:44124808-44127484-	chr15:36010288-36054847-	chr17:30704655-30719067+	chr10:115151085-115191724-
chr2:106018364-106046855+	chr10:14719827-14757210+	chr4:92366342-92439531+	chr19:45770051-45777017-	chr15:38014866-38015119-	chr17:30717764-30721198+	chr10:115174052-115191724-
chr2:106222043-106230289+	chr10:16959448-16981905-	chr1:21594785-21642543+	chr19:46384220-46385088-	chr15:3828191-3838407-	chr17:30728163-30742790+	chr10:115406353-115406898+
chr2:111064375-111080671-	chr10:20067829-20100197+	chr14:20714590-20714753-	chr19:46712221-46725038+	chr15:38532584-38532874+	chr17:30767799-30771915+	chr10:115423205-115423582+
chr2:111075354-111094922-	chr10:20347924-20348334+	chr8:122896208-122896462-	chr19:47812068-47835817-	chr15:39535872-39616510+	chr17:30767799-30775122+	chr10:115423384-115430754+
chr2:111087573-111094922-	chr10:21017913-21072601+	chr12:99341422-99388917-	chr19:47813928-47835817-	chr15:40939021-40957055+	chr17:30803993-30810378+	chr10:116517317-116549175-
chr2:111094731-111115979-	chr10:21058153-21074477+	chr6:29863143-29883729+	chr19:4784724-4804015-	chr15:44624443-44644661+	chr17:30819119-30856094+	chr10:116910125-116939481-
chr2:111111831-111115979-	chr10:21304530-21307779+	chr11:22151067-22232055-	chr19:4792398-4794009-	chr15:47383692-47386420+	chr17:30830773-30856094+	chr10:116928189-116939481-
chr2:111144429-111158788-	chr10:21336976-21352044+	chr5:83870252-83950040+	chr19:4792398-4804015-	chr15:47383692-47425983+	chr17:31273317-31273638-	chr10:116937397-116939481-
chr2:111152887-111172018-	chr10:25220611-25284041-	chr5:74206201-74206395-	chr19:56831041-56839180+	chr15:56494438-56498638-	chr17:32011176-32033411-	chr10:117355935-117367988-
chr2:111152887-111218659-	chr10:25460792-25471637+	chr8:83609892-83610804+	chr19:59906936-59937430-	chr15:56515376-56579028-	chr17:34030566-34030734-	chr10:117366081-117367988-
chr2:111158604-111172018-	chr10:25501824-25513081+	chr1:37810972-37855690-	chr19:6365664-6374898+	chr15:62043929-62107465+	chr17:34114890-34115576-	chr10:117692582-117695068-
chr2:111169594-111204143-	chr10:25504137-25507857+	chr2:121933086-121943776-	chr2:10058996-10064311-	chr15:62107148-62175548+	chr17:34418855-34421987+	chr10:117692582-117705229-
chr2:111198064-111215617-	chr10:27006680-27044578-	chr16:3954556-3959474-	chr2:103743044-103757793-	chr15:63117722-63118824-	chr17:35041470-35044134-	chr10:117701565-117705229-
chr2:111211547-111215617-	chr10:30652936-30662441-	chr4:53716780-53761631+	chr2:103777963-103783205-	chr15:63161029-63167332-	chr17:37054131-37054907+	chr10:119441923-119444238+
chr2:111313328-111314166+	chr10:30701919-30771840-	chr7:124287273-124312801+	chr2:104042904-104055026+	chr15:63283440-63357032-	chr17:40767286-40783908-	chr10:119897715-119945171+
chr2:113363836-113372528+	chr10:39742691-39805046+	chr17:9773742-9774067-	chr2:10437947-10580672+	chr15:63313391-63357032-	chr17:40783238-40793320-	chr10:119929901-119945171+
chr2:113426525-113563370+	chr10:39790769-39799977+	chr4:117169835-117175008-	chr2:104926904-104931049+	chr15:64149606-64208556-	chr17:46225016-46227929+	chr10:120825108-120852092-
chr2:114535525-114628221-	chr10:39817142-39836737+	chr9:59393188-59403425-	chr2:109780195-109784507-	chr15:66123209-66157997-	chr17:46244799-46244951-	chr10:120825108-120871151-
chr2:114567920-114628221-	chr10:40454015-40469955+	chr14:55634280-55634409-	chr2:111104781-111111924-	chr15:66149871-66161889-	chr17:46669905-46672847-	chr10:120843411-120852092-
chr2:117152992-117164995+	chr10:41272958-41285699-	chr19:7032481-7035705-	chr2:111115792-111129027-	chr15:66243932-66261906-	chr17:46676316-46678493-	chr10:120925767-120933709-
chr2:117919498-118035286-	chr10:41951601-41975457-	chr6:120381535-120385713+	chr2:111127749-111135575-	chr15:66260252-66261906-	chr17:46956558-46957414-	chr10:120943910-120952255-
chr2:117919498-118102373-	chr10:41993039-42000498-	chr13:73913201-73921236-	chr2:111135383-111190425-	chr15:66309480-66343986-	chr17:50741476-50782424-	chr10:121869717-121931509-
chr2:119057281-119066001+	chr10:42794775-42810925+	chr5:110181603-110218216+	chr2:111144429-111204143-	chr15:66609526-66632901+	chr17:50795926-50813841-	chr10:123130941-123146938-
chr2:119057281-119072619+	chr10:45605509-45652738+	chr5:33920492-33922017-	chr2:111164308-111190425-	chr15:68994288-69049461+	chr17:50874566-50935558-	chr10:123130941-123181800-
chr2:119058355-119064097+	chr10:45638321-45652738+	chr18:66193372-66193584-	chr2:111164468-111171896-	chr15:69029715-69030375+	chr17:50917527-50919061-	chr10:123146794-123181800-
chr2:119686371-119692226+	chr10:45638321-45686733+	chr13:112497285-112497868+	chr2:111169594-111198133-	chr15:69273774-69336666+	chr17:53400746-53401647-	chr10:123163593-123181800-
chr2:120569283-120584204+	chr10:45652588-45686733+	chr6:112675746-112688038-	chr2:111193452-111211643-	chr15:72685283-72706534-	chr17:53426910-53449565-	chr10:123168227-123181800-
chr2:121171928-121184499+	chr10:50604751-50642730+	chr18:25399926-25421533+	chr2:112663269-112672331-	chr15:73325749-73343359-	chr17:56578637-56578844-	chr10:12401311-12406594-
chr2:121227645-121271712-	chr10:50607920-50618271+	chr2:111193452-111204022-	chr2:112709070-112733029-	chr15:74263916-74264365-	chr17:56578641-56578985-	chr10:12436281-12455564-
chr2:121269904-121271712-	chr10:50617712-50660726+	chr17:10216349-10238984+	chr2:113429637-113444459+	chr15:74616263-74626400-	chr17:56919900-56927172-	chr10:125294595-125302081-
chr2:121393483-121413480-	chr10:50728090-50735352+	chr13:81374182-81436032-	chr2:113582098-113603289+	chr15:74660521-74662754+	chr17:63934290-63941480+	chr10:127024936-127030636-
chr2:121394454-121412206-	chr10:53301502-53358207-	chr1:38021656-38021811+	chr2:113582098-113636824+	chr15:74672921-74696506+	chr17:64624528-64675247+	chr10:127029554-127030636-
chr2:121394454-121413480-	chr10:56027899-56064557-	chr6:137836210-137839116-	chr2:115631005-115642736+	chr15:75964808-75967017-	chr17:64710704-64714712+	chr10:12733899-12739570-
chr2:121396953-121413480-	chr10:58457592-58462045+	chr3:108711277-108717008-	chr2:118136114-118241735-	chr15:76014903-76015886+	chr17:65430779-65517237-	chr10:127390311-127400193+
chr2:121439627-121440158-	chr10:58460606-58461814+	chr6:143407136-143407302+	chr2:119057281-119064097+	chr15:76248449-76248649+	chr17:65450289-65486583-	chr10:127688233-127693598+
chr2:121871139-121943776-	chr10:58513079-58540914+	chr7:87975135-88040109+	chr2:119560731-119580756+	chr15:76333804-76334779+	chr17:65500078-65517237-	chr10:128124335-128124486+
chr2:121956269-121993432+	chr10:59727957-59740822+	chr7:66887329-66923339+	chr2:119560731-119584652+	chr15:76357458-76358630+	chr17:65811243-65816050+	chr10:128242310-128242718+
chr2:121986949-121993432+	chr10:60004795-60064408+	chr5:73307758-73313668+	chr2:119687564-119711079+	chr15:7835107-7870744-	chr17:66113863-66118879+	chr10:128277644-128278817+
chr2:12396179-12405920-	chr10:62619585-62647643-	chr18:27495406-27527881-	chr2:120377893-120385891-	chr15:79710842-79711274+	chr17:66139398-66143772+	chr10:128461352-128465226+
chr2:126039152-126043428-	chr10:62639861-62647643-	chr11:4401445-4412280-	chr2:120773229-120825527-	chr15:8019589-8088640-	chr17:66497344-66497448-	chr10:128468795-128469137+
chr2:126100900-126146271-	chr10:62746901-62747464-	chr7:19135399-19135629-	chr2:121173558-121196870+	chr15:80509182-80520221-	chr17:71222055-71231519+	chr10:128717751-128718142+
chr2:126810163-126813408-	chr10:62756483-62766055-	chr1:181590507-181605931+	chr2:121440234-121441171-	chr15:8079160-8099392-	chr17:71426155-71436826-	chr10:14719827-14734912+
chr2:127769615-127774099-	chr10:62776568-62785594-	chr19:9119234-9134818+	chr2:121969070-121981364+	chr15:81007447-81008434+	chr17:71436706-71448846-	chr10:14719827-14735063+
chr2:128675671-128676247-	chr10:62776568-62791042-	chr8:85538396-85538506+	chr2:125666273-125680150-	chr15:81083991-81117652-	chr17:71455605-71456500-	chr10:16898820-16921454-
chr2:133920850-133948237+	chr10:63016080-63017610-	chr19:59644644-59661405+	chr2:125833724-125836239-	chr15:8139851-8148451+	chr17:71504766-71511489-	chr10:16906476-16921454-
chr2:135741830-135805605+	chr10:63016080-63019527-	chr4:70243480-70243585-	chr2:126118994-126127077-	chr15:81430761-81438180+	chr17:74217027-74258505-	chr10:16951876-16996319-
chr2:139947170-139951579-	chr10:63264026-63290676+	chr4:141104840-141107444+	chr2:126825412-126830263-	chr15:83127654-83138522-	chr17:74557901-74561262+	chr10:17084202-17086357-
chr2:139947170-140008819-	chr10:63273451-63286141+	chr7:101824408-101824509+	chr2:130717261-130719975-	chr15:83357918-83358950-	chr17:74561151-74566174+	chr10:18089448-18096336+
chr2:141002549-141024141+	chr10:63290504-63316802+	chr2:49863811-49949624+	chr2:13216770-13241795-	chr15:83498219-83502141-	chr17:74622036-74631114+	chr10:18092845-18094908+
chr2:146042453-146153917+	chr10:63331745-63337096-	chr14:14807269-14865735+	chr2:134620555-134639837-	chr15:86311727-86391204+	chr17:74622909-74635896+	chr10:18803150-18818846-
chr2:146404863-146406432-	chr10:63537521-63582063+	chr7:98706997-98708031+	chr2:136947042-137000273+	chr15:88996056-89053485+	chr17:74635763-74640342+	chr10:20067829-20082468+
chr2:147026515-147029784+	chr10:64250698-64586160+	chr15:102473261-102500972+	chr2:139883772-140057499-	chr15:89772442-89774341+	chr17:74668759-74670382+	chr10:20230784-20246715+
chr2:147034854-147036795+	chr10:64250698-64675916+	chrX:60569674-60629121+	chr2:139910533-140057499-	chr15:89772442-89784699+	chr17:74777644-74835385+	chr10:20230784-20250480+
chr2:147104499-147131739+	chr10:67157907-67215375+	chr16:4417853-4430247-	chr2:139947157-140057499-	chr15:9186596-9196749+	chr17:74777644-74840464+	chr10:20245270-20250480+
chr2:148495689-148527680-	chr10:70154708-70175167+	chr18:57594882-57595007-	chr2:139947170-140057499-	chr15:93285137-93286562-	chr17:78574085-78622867+	chr10:20325140-20334645+
chr2:150753010-150761268+	chr10:70448758-70520925+	chr18:36632067-36634805+	chr2:139951460-140008819-	chr15:93602606-93604190+	chr17:78810508-78834243-	chr10:20348335-20354265+
chr2:151139879-151159835+	chr10:70534684-70536504+	chr16:36886131-36898603+	chr2:139996073-140048309-	chr15:94107183-94108087-	chr17:78820621-78831585-	chr10:20979380-20988684+
chr2:151308482-151315442+	chr10:75257868-75279961+	chr9:75449390-75449491+	chr2:14035779-14045255-	chr15:94379725-94441563-	chr17:78868757-78874079-	chr10:21017913-21058250+
chr2:151412626-151425943-	chr10:75893770-75894627+	chr18:12744492-12750841+	chr2:141122009-141131854+	chr15:98094384-98126453+	chr17:79077482-79081863+	chr10:21017913-21074477+
chr2:153781764-153802441+	chr10:76279706-76287449-	chr9:113629785-113643944-	chr2:142853627-142865413-	chr15:98740337-98742829-	chr17:79864703-79876046-	chr10:21041186-21058250+
chr2:156002437-156003250-	chr10:76374851-76387529-	chr19:40902839-40908203+	chr2:147024715-147027379+	chr15:99319985-99320513-	chr17:80138013-80183366+	chr10:21345077-21352044+
chr2:156223335-156251947+	chr10:76408698-76440355-	chr14:26585339-26603153+	chr2:150838315-150848457-	chr16:10791740-10792100-	chr17:80260222-80267639-	chr10:21345077-21354743+
chr2:156912235-156970138-	chr10:76468157-76468386-	chr15:100481857-100482665-	chr2:150912781-150917959+	chr16:11156020-11174304-	chr17:80433497-80460047-	chr10:21345077-21358840+
chr2:156931216-156958502-	chr10:76476514-76477910+	chr4:24151464-24157969-	chr2:150963355-150980191-	chr16:12455012-12478981-	chr17:83440031-83448255+	chr10:22707589-22712091-
chr2:156995930-157005873-	chr10:78075205-78075354+	chr9:56201423-56201727-	chr2:153781764-153794472+	chr16:12457811-12473980-	chr17:83738329-83784335+	chr10:23138191-23159154-
chr2:157144040-157153044-	chr10:79859781-79860969+	chr3:87977553-87977675+	chr2:154515817-154524099+	chr16:12636274-12685720-	chr17:84571042-84577316+	chr10:23138191-23173123-
chr2:157210805-157222904-	chr10:80026823-80027727+	chr8:49532700-49587292+	chr2:155328581-155336741-	chr16:12668787-12686984-	chr17:84571668-84575803+	chr10:25220611-25289730-
chr2:15837316-16019051+	chr10:80036620-80036763-	chr7:19533964-19537467-	chr2:156745835-156749356+	chr16:12671249-12699375-	chr17:84764452-84770987-	chr10:25267308-25289730-
chr2:160892096-160895348-	chr10:80036621-80036763-	chr6:37886690-37931500+	chr2:15837316-16006766+	chr16:12671249-12735661-	chr17:85391573-85431545+	chr10:25441573-25460896+
chr2:164759252-164763281+	chr10:80124886-80125468+	chr4:132553286-132553684-	chr2:160921101-160923763+	chr16:12734502-12769106-	chr17:87678208-87696604+	chr10:25460792-25473163+
chr2:168197963-168227502-	chr10:80325773-80326078-	chr4:52776690-52790933-	chr2:161039194-161042132-	chr16:12834707-12869179-	chr17:87717455-87719535+	chr10:25479009-25484380+
chr2:168689299-168710976-	chr10:80543647-80546007-	chr2:119076232-119077996+	chr2:161039194-161052905-	chr16:12834707-12876486-	chr17:88462713-88475950+	chr10:25479009-25489093+
chr2:174423983-174427212+	chr10:80712112-80715179-	chr6:90224281-90225517-	chr2:165002639-165023212-	chr16:12869104-12910737-	chr17:88635121-88637082+	chr10:30547657-30566506-
chr2:179938411-179939954-	chr10:80712596-80712930-	chr3:102818237-102854227-	chr2:166960023-166964717-	chr16:13650635-13654593-	chr17:10216160-10284044-	chr10:30722646-30771840-
chr2:180196484-180197275-	chr10:80803583-80803723+	chr9:41475006-41528200+	chr2:167963628-167974890+	chr16:13857377-13872523-	chr17:30274854-30304517-	chr10:33935089-33949498-
chr2:180635254-180641009-	chr10:81177665-81181157+	chr13:104069195-104075657-	chr2:168210431-168227502-	chr16:13985103-14050293+	chr17:34416467-34428145+	chr10:36985127-36993884+
chr2:18071125-18101512+	chr10:82752407-82761913-	chr9:59780329-59790092+	chr2:180136979-180157952+	chr16:16624965-16634121-	chr17:50777510-50813841-	chr10:36993776-36997129+
chr2:18137896-18146872+	chr10:83254783-83256142-	chr5:124836008-124836124+	chr2:181411696-181424388-	chr16:16707705-16710958-	chr17:63954958-63995182+	chr10:39680088-39722938-
chr2:18139268-18171075+	chr10:83605760-83608752-	chr11:22799378-22817801-	chr2:24996157-25042207+	chr16:16986944-17016080+	chr17:74737678-74799411+	chr10:39718577-39722938-
chr2:18146777-18171075+	chr10:84868352-84896095+	chr2:109150430-109175136-	chr2:25203141-25206345-	chr16:17625944-17626538+	chr17:79651699-79681682+	chr10:39742691-39795024+
chr2:18159456-18171075+	chr10:84958016-84980192+	chr1:16570654-16570802-	chr2:25341607-25345594+	chr16:20286805-20287091+	chr17:79857108-79887716-	chr10:39742691-39799977+
chr2:18171043-18197997+	chr10:86712765-86750386+	chr2:19820244-19834642+	chr2:25944426-25966948-	chr16:31049902-31055963-	chr17:82942428-82950554-	chr10:39783143-39799977+
chr2:18207783-18210936+	chr10:86804781-86812380+	chr9:36710308-36722845-	chr2:25956247-25966948-	chr16:31796866-31812824+	chr17:86057676-86120798-	chr10:39832518-39848083+
chr2:18673895-18675009+	chr10:88110299-88140096-	chr7:74754911-74796635-	chr2:27461529-27463592-	chr16:32236382-32238756-	chr17:90750738-90755118+	chr10:39847975-39852073+
chr2:18683369-18684066+	chr10:89725602-89729017-	chr13:91154217-91208433-	chr2:28874131-28892541+	chr16:32758996-32760284-	chr17:90754196-90755118+	chr10:40254264-40254464-
chr2:19243949-19270130+	chr10:89726637-89729017-	chr17:47670012-47670118+	chr2:29133922-29139439+	chr16:32950292-32962914+	chr16:3745777-3748265+	chr10:40373863-40378217+
chr2:19732990-19871154+	chr10:90163161-90359215+	chr14:87457034-87474840+	chr2:29901077-29912640+	chr16:32950292-32979544+	chr16:3952863-3959474-	chr10:40373863-40394400+
chr2:20855354-20860036-	chr10:90359035-90680919+	chr2:24863223-24877626-	chr2:31603211-31605343+	chr16:32986739-32988481+	chr16:3987915-3988081-	chr10:40387074-40394400+
chr2:22093792-22094397+	chr10:90510596-90644556+	chr9:18456661-18456859+	chr2:32030707-32034969+	chr16:33234423-33236408+	chr16:4044613-4053601-	chr10:40394325-40408366+
chr2:23517829-23537383-	chr10:91079447-91080131-	chr18:35147279-35182553+	chr2:32955181-32958214-	chr16:37878287-37878564+	chr16:4091792-4125762-	chr10:40394325-40436212+
chr2:25215575-25217023+	chr10:92839390-92878612-	chr6:116273573-116285921+	chr2:33041443-33054257-	chr16:38241282-38242145+	chr16:4694364-4702308+	chr10:40394325-40454072+
chr2:29150008-29166375+	chr10:92878457-92887717-	chr9:63519899-63549182-	chr2:3312456-3314864+	chr16:38627776-38667237+	chr16:4968713-4971969+	chr10:40466638-40469955+
chr2:29986899-29998248+	chr10:93001813-93016611-	chr10:56377386-56377522+	chr2:33260478-33340833-	chr16:3988973-4001254-	chr16:4988479-4996631-	chr10:41316103-41337637+
chr2:31183580-31191890+	chr10:93845611-93850345+	chr17:27399634-27399964+	chr2:34419108-34533897+	chr16:43256183-43302615+	chr16:8642738-8648957+	chr10:41316236-41336030+
chr2:3344222-3346896-	chr10:94043302-94045633+	chr11:31882715-31885197+	chr2:35940674-35944959-	chr16:43947427-43960163+	chr16:8695816-8696919-	chr10:41351702-41370205+
chr2:34772229-34772446+	chr10:94725647-94750659+	chr2:18852813-18872430-	chr2:36141446-36177274+	chr16:4417853-4453538-	chr16:10611003-10630801+	chr10:41357502-41370205+
chr2:3496564-3502785-	chr10:94750259-94766517+	chr11:101512720-101526639-	chr2:37502868-37509078+	chr16:45677854-45679716-	chr16:11079704-11104659-	chr10:41367118-41370205+
chr2:37385246-37385460-	chr10:95989562-96003003+	chr7:76755647-76781317+	chr2:37596704-37604014-	chr16:46436354-46464507-	chr16:11091586-11104659-	chr10:41422373-41428409+
chr2:37409434-37419467-	chr10:100510487-100518875+	chr18:77105805-77120146+	chr2:37936619-38048794-	chr16:48381470-48383591+	chr16:11148445-11153263-	chr10:41494519-41501931+
chr2:37414516-37419467-	chr10:100603501-100610715+	chr19:60768708-60768886-	chr2:38021356-38048794-	chr16:48809477-48844297-	chr16:11151139-11151930-	chr10:41494519-41507559+
chr2:37469516-37543231+	chr10:103173217-103190025-	chr5:71330587-71377885-	chr2:38048725-38243472-	chr16:48925982-48953803-	chr16:11223212-11224593-	chr10:41498362-41507559+
chr2:37586510-37604014-	chr10:103221236-103227302-	chr4:129320469-129322869-	chr2:38126529-38243472-	chr16:50251314-50266369-	chr16:11230510-11239096-	chr10:41521918-41524145+
chr2:37586510-37627526-	chr10:105348435-105370778-	chr5:106660819-106682010-	chr2:44752047-44860326-	chr16:55267194-55286282-	chr16:13121996-13123541+	chr10:41728628-41745921-
chr2:37600745-37635449-	chr10:106800737-106819557+	chr18:73099012-73127861-	chr2:49018254-49118805+	chr16:55836321-55890811-	chr16:13603028-13626224-	chr10:41740840-41745921-
chr2:37624493-37635568-	chr10:107023654-107053516-	chr3:103357271-103357539+	chr2:49018254-49170013+	chr16:55849612-55890811-	chr16:13625509-13640330-	chr10:41926800-41951746-
chr2:38126529-38136975-	chr10:107045213-107053516-	chr11:87474404-87554979+	chr2:49086590-49118805+	chr16:55860306-55890811-	chr16:13650635-13656976-	chr10:41947896-41975457-
chr2:39078073-39083222+	chr10:107563135-107582592-	chr5:41687721-41687850-	chr2:49086590-49231848+	chr16:55885682-55890849-	chr16:13685062-13699075+	chr10:41947896-41980597-
chr2:40168034-40206140+	chr10:107580203-107608453-	chr7:75410314-75431383-	chr2:58934369-59009185-	chr16:55980595-56006951+	chr16:13790621-13796077+	chr10:41963639-41975457-
chr2:40879465-40928022-	chr10:108251945-108252756+	chr14:79339534-79341095-	chr2:5988387-6010428+	chr16:57038797-57071137-	chr16:13872455-13879572-	chr10:41975359-41993228-
chr2:4431199-4515019+	chr10:108583874-108691063-	chr14:45135369-45135544+	chr2:59948087-59958492-	chr16:57153208-57153371+	chr16:14132360-14140372-	chr10:41993039-42012023-
chr2:49018254-49073883+	chr10:111274991-111282224+	chr5:101772813-101806621+	chr2:6029362-6034251+	chr16:57270026-57277753-	chr16:14185694-14188404+	chr10:42196466-42197901-
chr2:49018254-49118828+	chr10:111276460-111282224+	chrX:92148433-92148534+	chr2:68263235-68410141-	chr16:59565213-59577864-	chr16:14391318-14411626+	chr10:42525954-42533273+
chr2:49018254-49120524+	chr10:111493570-111494170+	chr16:55844380-55869852-	chr2:68580513-68588817+	chr16:59714261-59726549+	chr16:15752736-15770001+	chr10:42783442-42791291+
chr2:49861968-49934827+	chr10:112175551-112195002+	chr10:66812996-66837054-	chr2:68601731-68634082+	chr16:64814348-64830609-	chr16:15779378-15787333+	chr10:42789300-42791291+
chr2:52104546-52105637+	chr10:114408646-114444786-	chr6:117379182-117380321+	chr2:69731491-69732925+	chr16:64942972-64960566+	chr16:15805922-15816894+	chr10:42789300-42797733+
chr2:53157893-53160886-	chr10:115202504-115240947-	chr4:110452993-110482303+	chr2:69731491-69743780+	chr16:71043644-71140854+	chr16:16453992-16504216-	chr10:42798747-42806671+
chr2:53193958-53203051+	chr10:115424558-115428961+	chr8:77652396-77679207+	chr2:70786877-70803133-	chr16:78707111-78708160+	chr16:16474227-16504216-	chr10:43393871-43413547+
chr2:55334784-55345582-	chr10:117076811-117081113-	chr9:65730976-65768910-	chr2:73842360-73850982-	chr16:84034786-84056474-	chr16:17077775-17082176+	chr10:43884749-43885118-
chr2:55335795-55345553-	chr10:117217212-117222293-	chr2:37695477-37695733+	chr2:75861934-75888167+	chr16:84971408-85030365-	chr16:17082068-17084752+	chr10:43921387-43936091+
chr2:5873743-5893221-	chr10:117355935-117363120-	chr3:55935238-56013879+	chr2:75900182-75911678+	chr16:87356178-87367626+	chr16:17308066-17318404-	chr10:43928323-43936091+
chr2:58823551-58868319-	chr10:117777129-117777664-	chr14:79694391-79694972+	chr2:77476735-77503682-	chr16:87473107-87473760+	chr16:17367404-17389457-	chr10:4512752-4520940+
chr2:59956448-60006189-	chr10:117820462-117822869-	chr1:51548321-51552994-	chr2:90789779-90791612+	chr16:91567599-91587081-	chr16:17373350-17378514-	chr10:45419137-45420708-
chr2:60001506-60076911-	chr10:122782183-122802579+	chr9:99319443-99323728+	chr2:90849371-90860510+	chr16:91575835-91587081-	chr16:17381801-17389457-	chr10:45419137-45469218-
chr2:60155218-60161534-	chr10:122782183-122857146+	chr5:98846874-98847980+	chr2:91766447-91825352+	chr16:91658400-91658564-	chr16:17836718-17837471-	chr10:45419137-45476396-
chr2:61826039-61830113+	chr10:123130941-123153127-	chr17:46181466-46199534-	chr3:100616963-100684687-	chr16:91682516-91687868-	chr16:18440793-18468886+	chr10:45419137-45479539-
chr2:62001596-62190886+	chr10:123153041-123181800-	chr11:4803678-4816165-	chr3:100927225-100931605+	chr16:92078838-92080175+	chr16:18781896-18807423-	chr10:45469037-45476396-
chr2:62001615-62158287+	chr10:127471768-127476698+	chr8:129085171-129167011+	chr3:102840862-102845088-	chr16:93847276-93853898+	chr16:18794762-18810481-	chr10:45469037-45479009-
chr2:6400280-6415040+	chr10:127710150-127710996+	chr3:90272715-90272854+	chr3:102893538-102915898-	chr16:93847288-93853217+	chr16:18894774-18956257+	chr10:45469037-45479524-
chr2:68263235-68314603-	chr10:128461352-128469789+	chr18:12148931-12149633-	chr3:102898854-102920637-	chr17:10238893-10282974-	chr16:20101992-20120298+	chr10:45469037-45479539-
chr2:68588789-68606543+	chr10:128791585-128796514+	chr1:137387815-137406693+	chr3:102908906-102915898-	chr17:11635310-11673052+	chr16:20152909-20162137+	chr10:45583339-45618629+
chr2:68588789-68634082+	chr10:16898820-17084346-	chr9:121749928-121750030+	chr3:104080137-104105847-	chr17:12795703-12800590-	chr16:20680713-20684508+	chr10:45588380-45618629+
chr2:68588791-68592824+	chr10:16951876-16990457-	chr8:70259687-70260528-	chr3:10434358-10435532-	chr17:13467707-13496785-	chr16:21456229-21495926+	chr10:45588380-45638403+
chr2:68588791-68606543+	chr10:16976123-16981905-	chr2:119695022-119701265+	chr3:104868024-104895798+	chr17:13548296-13568883-	chr16:21533063-21554222+	chr10:49404337-49422672-
chr2:68601731-68606543+	chr10:16981759-16995729-	chr1:38053034-38085652-	chr3:105682726-105684453-	chr17:13566747-13568883-	chr16:31116002-31127433-	chr10:50596037-50642730+
chr2:68668575-68671662-	chr10:16989620-16995729-	chr5:36814430-36830547+	chr3:108480976-108492119-	chr17:13704626-13714117-	chr16:31812668-31853884+	chr10:50604751-50618271+
chr2:69649022-69666964+	chr10:16992308-16996319-	chr10:59141246-59183577-	chr3:116348454-116366706-	chr17:13704626-13728022-	chr16:32282311-32291981+	chr10:50604751-50650711+
chr2:70522480-70527525+	chr10:39639791-39640275-	chr7:141884253-141884474+	chr3:116603462-116610383+	chr17:13713050-13714117-	chr16:32835914-32838353-	chr10:50604751-50660726+
chr2:71506785-71512168+	chr10:40373863-40466769+	chr15:66447594-66450422-	chr3:116675171-116694634-	chr17:13713050-13728022-	chr16:32884124-32902545+	chr10:50617712-50618271+
chr2:72174423-72180103+	chr10:41345112-41347264+	chr18:64470682-64475205-	chr3:118781836-118944335+	chr17:13727922-13735212-	chr16:32950292-32952183+	chr10:50637908-50660726+
chr2:73677760-73721441-	chr10:41357502-41389164+	chr1:152845386-152845501+	chr3:122002542-122004349+	chr17:13803939-13852459+	chr16:33226857-33229148+	chr10:50690115-50767507+
chr2:74551061-74573626-	chr10:42829040-42829408+	chr4:53659513-53696978+	chr3:132705513-132743087+	chr17:14876094-14892535-	chr16:33844986-33885121+	chr10:5072037-5086793-
chr2:75807741-75809466-	chr10:43393871-43407011+	chr5:91949578-91961065-	chr3:132751187-132815349+	chr17:14876094-14915771-	chr16:35813918-35818762+	chr10:50748806-50754122+
chr2:77230664-77245086-	chr10:61224461-61224563.	chr17:12725315-12731513-	chr3:135849016-135858241+	chr17:15189779-15196891+	chr16:36839870-36858603+	chr10:50748806-50767507+
chr2:78184521-78194398+	chr10:63249954-63286141+	chr17:70818812-70846398-	chr3:136797726-136905373+	chr17:15232159-15234002-	chr16:36849627-36851294+	chr10:52261727-52286399+
chr2:80540119-80541519-	chr10:63815048-63820485+	chrX:100679846-100694974+	chr3:139212252-139317481+	chr17:16443210-16452315+	chr16:37089270-37092975+	chr10:52429193-52436663+
chr2:80642625-80646463+	chr10:75957584-75974285+	chr18:34457762-34462193-	chr3:139273144-139317481+	chr17:16443210-16488816+	chr16:37236230-37261967-	chr10:53291764-53298205-
chr2:84692333-84702454-	chr10:80036619-80036762-	chr6:29419303-29420212-	chr3:142259130-142278001-	chr17:19440513-19446971+	chr16:38144260-38208090+	chr10:53301502-53319719-
chr2:92211984-92293642+	chr10:80036620-80036762-	chr1:165593379-165614147-	chr3:142798903-142839362-	chr17:19521600-19535119+	chr16:39007134-39008992+	chr10:53301502-53367435-
chr2:92375871-92380474+	chr10:82383761-82409484+	chr5:34669110-34716329+	chr3:144705513-144709361-	chr17:20355981-20360447+	chr16:43609327-43610931+	chr10:53312508-53358207-
chr2:9324817-9333743-	chr10:85001782-85004862+	chr1:88250330-88251322-	chr3:154720099-154739317+	chr17:21383836-21397139-	chr16:45152577-45157646-	chr10:53348472-53358207-
chr2:94358751-94386181-	chr10:85817942-85818134+	chr1:15972348-15995188-	chr3:155098705-155114544+	chr17:21392971-21397139-	chr16:45552899-45599582+	chr10:53348472-53367435-
chr3:100567630-100684687-	chr10:86531233-86535713-	chr17:50281266-50284343+	chr3:158017810-158026858-	chr17:21988031-21990905+	chr16:46436354-46438068-	chr10:53611352-53626034-
chr3:100616963-100656269-	chr10:88019350-88057643-	chr4:155847786-155848295-	chr3:19199745-19200167+	chr17:21998122-22063823+	chr16:49171898-49187099+	chr10:53638177-53649229-
chr3:10261443-10289976-	chr10:88114521-88128758-	chr14:68980060-69004855-	chr3:20082752-20099955+	chr17:24296264-24300941-	chr16:49867765-49898132+	chr10:53674566-53690148-
chr3:102818237-102865136-	chr10:88364104-88414598+	chr3:40970451-40976675+	chr3:26430144-26557574-	chr17:25841052-25841482-	chr16:55813950-55836392-	chr10:53674566-53694876-
chr3:103890256-103909458+	chr10:89752320-89774118+	chr15:83126048-83126277+	chr3:26430144-26558825-	chr17:25991663-25998032-	chr16:55980595-56000723+	chr10:53689951-53694876-
chr3:104043212-104049175-	chr10:106828877-106842777+	chr10:27324581-27369156-	chr3:26776661-26878710+	chr17:25992582-26004644-	chr16:56089384-56111803+	chr10:53694695-53699343-
chr3:105731956-105794139-	chr10:115179523-115191724-	chr6:86469892-86469996-	chr3:36877674-36895884+	chr17:26730733-26739668+	chr16:56153375-56166012+	chr10:56064474-56089839-
chr3:108118301-108123837-	chr10:119441923-119444218+	chr2:92243940-92252364+	chr3:40445101-40470274-	chr17:26730733-26743131+	chr16:59542060-59544165-	chr10:56087531-56089839-
chr3:108618490-108627460+	chr10:120348258-120348905+	chr1:191719358-191763671+	chr3:40779335-40784727+	chr17:26736816-26762311+	chr16:59623021-59624341-	chr10:56123511-56151853-
chr3:108856349-108889111-	chr10:122127000-122131518+	chr14:105179832-105240593+	chr3:40961608-40964142+	chr17:28650166-28652525-	chr16:64791087-64830609-	chr10:57495898-57502710+
chr3:108985312-108997064-	chr17:6009732-6017627+	chr18:31771670-31776077+	chr3:40961608-40970616+	chr17:28716361-28728975+	chr16:75870768-75888811-	chr10:58285943-58286210+
chr3:116585196-116592510-	chr17:6060203-6061661-	chr9:30651955-30662708-	chr3:40961608-40976675+	chr17:30073473-30153368+	chr16:87380667-87381682-	chr10:58454573-58457784+
chr3:116585755-116592510-	chr17:6198672-6224245+	chr1:176139955-176149133-	chr3:49096113-49096621+	chr17:30481014-30530365-	chr16:87474582-87479789+	chr10:58499169-58529012+
chr3:119740315-119781534-	chr17:6280598-6290678+	chr10:88019350-88058052-	chr3:49403665-49406318-	chr17:30513556-30530301-	chr16:90753323-90762427-	chr10:58507521-58524296+
chr3:121235043-121235764-	chr17:6451888-6467022-	chr4:40688109-40691195-	chr3:50417988-50438915-	chr17:30635321-30673915+	chr16:90964213-90964645-	chr10:58508643-58509632+
chr3:122321656-122328354+	chr17:6457007-6467022-	chr11:22899989-22956659-	chr3:51247805-51248074+	chr17:30690235-30694061+	chr16:91782161-91828333+	chr10:58513079-58529012+
chr3:122321656-122426754+	chr17:6613753-6619165-	chr18:36579910-36595013-	chr3:51322282-51326035-	chr17:30708291-30710606+	chr16:91801527-91820819+	chr10:58524138-58529012+
chr3:122426445-122455092+	chr17:7227913-7282869+	chr4:4810857-4829237+	chr3:55048408-55054518-	chr17:30715480-30721198+	chr16:91815402-91820819+	chr10:58544917-58562077+
chr3:127543119-127552799-	chr17:8165924-8173008+	chr11:97248202-97258351-	chr3:55058275-55083773+	chr17:30784063-30794815+	chr16:91837061-91853900+	chr10:58983921-59007137+
chr3:132743002-132815349+	chr17:10213359-10282981-	chr14:119119179-119122406+	chr3:55853771-55955493-	chr17:30819119-30819274+	chr16:93853089-93853898+	chr10:59166504-59178857-
chr3:132982714-133085025-	chr17:10576465-10777269-	chr7:107192446-107198021+	chr3:55891613-56058830-	chr17:31254010-31265949-	chr16:94383912-94466995+	chr10:59166504-59192815-
chr3:135455186-135463043+	chr17:12920740-12920866+	chr4:19041542-19103375-	chr3:55934513-56058830-	chr17:31982422-31986451+	chr16:94408554-94412123+	chr10:59183525-59192815-
chr3:136903103-136935313+	chr17:13359746-13359904+	chr1:160221671-160221795+	chr3:55953036-56058830-	chr17:34611791-34612396+	chr16:94611419-94673483+	chr10:59192166-59192815-
chr3:137885273-137892953+	chr17:13359746-13361023+	chr2:69199985-69205660-	chr3:59068242-59077169+	chr17:34982620-34985633+	chr16:96173733-96180120-	chr10:60004795-60013774+
chr3:137939137-137949777-	chr17:13360865-13361023+	chr19:7449632-7451864-	chr3:63996807-64001638+	chr17:35033223-35039339-	chr16:96801179-96833493-	chr10:60004795-60049871+
chr3:138147375-138152341+	chr17:13368079-13370282+	chr10:18808821-18809868+	chr3:64719327-64770339-	chr17:3519422-3555083-	chr16:97835578-97839968-	chr10:60042121-60064408+
chr3:138150403-138154798+	chr17:13803939-13849662+	chr3:84853501-84855392+	chr3:64724792-64725556-	chr17:35914492-35914804-	chr16:12638865-12734570-	chr10:60323289-60326148-
chr3:138462365-138483118-	chr17:13803939-13902614+	chr9:103888652-103919876-	chr3:65669090-65784025+	chr17:39095234-39120263-	chr16:12671249-12737225-	chr10:60465445-60488647-
chr3:138478870-138488263-	chr17:13807277-13835356+	chr3:36004615-36005417+	chr3:67082536-67206477+	chr17:43657682-43661698-	chr16:12671249-12767315-	chr10:61684880-61689905+
chr3:138527268-138555491+	chr17:13818121-13823458+	chr5:106634831-106637339-	chr3:68930822-68940204-	chr17:44991734-45048392+	chr16:14546941-14606644+	chr10:61725856-61728221+
chr3:138546321-138555491+	chr17:14967546-14970593-	chr13:85238139-85258470-	chr3:68963623-68987994-	chr17:45457158-45464580-	chr16:17842562-17849794-	chr10:62353058-62365068-
chr3:138546321-138557453+	chr17:14979501-15010271+	chr1:162730226-162735691-	chr3:69101052-69102248-	chr17:45631788-45633105-	chr16:32758996-32761817-	chr10:62437434-62441246-
chr3:139970251-139981923+	chr17:14980258-15011041+	chr14:47090334-47090577+	chr3:75071632-75105798-	chr17:46181466-46194416-	chr16:37200576-37297186-	chr10:62443379-62447773-
chr3:14107219-14129671+	chr17:14999142-15002186-	chr11:70460189-70460264+	chr3:75093062-75155501-	chr17:47649950-47655022+	chr16:37236230-37297186-	chr10:62566037-62575148-
chr3:142303943-142314448-	chr17:15009969-15022088+	chr7:125654467-125663665-	chr3:75139530-75147467-	chr17:49498741-49498914+	chr16:42727562-42729967-	chr10:62633977-62643372-
chr3:145241064-145283481+	chr17:17380812-17390064+	chr14:34675435-34695105+	chr3:79172908-79210747-	chr17:50169003-50194378-	chr16:46436354-46448968-	chr10:62751743-62791042-
chr3:148137720-148154413+	chr17:17546384-17575387-	chr10:53348472-53381569-	chr3:85601860-85619013+	chr17:50169003-50197214-	chr16:46448398-46464159-	chr10:62753174-62791042-
chr3:152213977-152223365+	chr17:17570874-17575387-	chr2:153787634-153802441+	chr3:86284997-86315504+	chr17:50886982-50891434+	chr16:55792693-55793636-	chr10:62760094-62766782-
chr3:152220136-152226217+	chr17:21094919-21101138+	chr4:155429875-155442139+	chr3:86291427-86304733+	chr17:53497527-53506515+	chr16:55844380-55866550-	chr10:62760094-62771016-
chr3:152231877-152236693+	chr17:21887311-21908196-	chr10:61581132-61581341-	chr3:86348119-86375966+	chr17:55607988-55611472-	chr15:7154387-7164692+	chr10:62763440-62766782-
chr3:153863339-153901588-	chr17:23711880-23714744-	chr15:93617881-93618518+	chr3:86348119-86542711+	chr17:56434598-56434880-	chr15:8121463-8124323+	chr10:62763440-62791042-
chr3:155099026-155129499+	chr17:23712027-23715814-	chr15:8350747-8350848+	chr3:87913091-87914690+	chr17:6138943-6207057+	chr15:8145488-8147602+	chr10:62776568-62776963-
chr3:157536334-157546845+	chr17:24101602-24107271-	chr4:27398017-27420676+	chr3:88155678-88163087+	chr17:6196563-6207057+	chr15:8188387-8194488+	chr10:62780441-62791042-
chr3:157960984-157975294+	chr17:24110848-24111117-	chr6:52606513-52607783+	chr3:89876809-89890473-	chr17:62382560-62384473-	chr15:8199181-8202333+	chr10:63015802-63017610-
chr3:159359771-159383622-	chr17:24307446-24318328-	chr2:78061151-78113108+	chr3:90118533-90144357+	chr17:62764244-62769538+	chr15:8221783-8227093+	chr10:63015802-63019527-
chr3:16203187-16217126+	chr17:24327639-24328788-	chr10:43439799-43445284+	chr3:90169294-90180212+	chr17:63305994-63326196-	chr15:8305849-8324659-	chr10:63264026-63269704+
chr3:22289934-22359616+	chr17:24578096-24585847+	chr12:41416734-41417052+	chr3:90175838-90182611+	chr17:64225032-64225897+	chr15:8322486-8343657-	chr10:63289052-63299239+
chr3:23846476-23869730-	chr17:24578379-24579865+	chr18:9353407-9412753-	chr3:90222237-90224767+	chr17:64265066-64265850-	chr15:8332389-8335270-	chr10:63325126-63335877-
chr3:26504004-26566315-	chr17:24818277-24823727+	chr10:14776363-14817287+	chr3:94561769-94562284-	chr17:65317772-65403006-	chr15:8333008-8343657-	chr10:63504032-63582063+
chr3:27620605-27649340-	chr17:25168015-25168309+	chr2:167908180-167912097+	chr3:95578053-95585214+	chr17:65580824-65595054-	chr15:8369461-8374102-	chr10:63815048-63852825+
chr3:28554928-28570933+	chr17:25235534-25235627-	chr9:63501014-63508337+	chr3:95587381-95609786+	chr17:65799964-65803966+	chr15:8372031-8374102-	chr10:64250698-64260965+
chr3:28554928-28596260+	chr17:25380225-25381573-	chr16:50780314-50782842-	chr3:95591717-95617242+	chr17:68307256-68314827+	chr15:9116861-9125203-	chr10:66176234-66195750-
chr3:31673587-31684548-	chr17:26024375-26036682-	chr18:37856489-37889770-	chr3:95774112-95780590-	chr17:69207859-69210383+	chr15:9175786-9186701+	chr10:67157907-67189849+
chr3:33554980-33565264-	chr17:26083576-26084135-	chr12:41060406-41110943+	chr3:97792739-97796808-	chr17:73161823-73196795+	chr15:9625972-9684963-	chr10:67243772-67248150+
chr3:34598308-34638639+	chr17:26757805-26762311+	chr12:76404633-76405088-	chr3:97907221-97914646+	chr17:74241905-74286046-	chr15:9647204-9684963-	chr10:68186026-68243229-
chr3:35597406-35597851-	chr17:26786697-26791044+	chr2:32972827-32975484-	chr4:103139358-103143206+	chr17:74351950-74359349+	chr15:9676287-9682668-	chr10:70142579-70154836+
chr3:35648793-35660612-	chr17:26934727-26935032+	chr8:84811264-84811392+	chr4:103235631-103284479-	chr17:74646453-74655339+	chr15:10515088-10530699-	chr10:70565174-70571019-
chr3:36964875-36975762+	chr17:26952562-26957877+	chr15:76347896-76348004-	chr4:103255511-103284479-	chr17:78563439-78586843+	chr15:11012475-11025933+	chr10:7140319-7154485-
chr3:37309071-37310065-	chr17:27030676-27034904+	chr17:43624601-43625076+	chr4:104945104-104950886+	chr17:79852525-79887716-	chr15:11986456-11993861-	chr10:7152864-7154485-
chr3:40750675-40789446+	chr17:28336383-28336510-	chr2:70967050-70982195-	chr4:108478873-108495327+	chr17:79898300-79902926+	chr15:12251353-12263897+	chr10:7152864-7160807-
chr3:40808747-40816469+	chr17:28402609-28429363-	chr6:99015424-99020073-	chr4:108593293-108597478+	chr17:80207619-80228174+	chr15:12901103-12915444+	chr10:71663631-71668321+
chr3:40961608-40962228+	chr17:28532121-28532317+	chr4:110478465-110478587+	chr4:108621512-108633303+	chr17:80380314-80381477+	chr15:25799411-25801280+	chr10:75245079-75261957+
chr3:49177598-49217486+	chr17:28591201-28599869-	chr4:108517383-108520293+	chr4:109720756-109742957+	chr17:80380314-80388363+	chr15:28340281-28350711+	chr10:75245079-75279961+
chr3:52993440-53012964-	chr17:28598902-28599869-	chr19:53601483-53629385+	chr4:109757580-109890990+	chr17:80381338-80386441+	chr15:30683215-30775231+	chr10:75263279-75279961+
chr3:54698593-54708396+	chr17:28654845-28672851-	chr11:97535141-97535754+	chr4:110478465-110580175+	chr17:82939800-82945725-	chr15:30775099-30847411+	chr10:75274017-75279961+
chr3:55058275-55077040+	chr17:28814586-28824066+	chr5:31647721-31695688-	chr4:110478465-110588777+	chr17:83410026-83456157+	chr15:32347220-32417509+	chr10:75684292-75700095-
chr3:57957735-57963110-	chr17:28977540-29000144-	chr10:41529307-41530676-	chr4:110478465-110664609+	chr17:85126466-85126644+	chr15:34114799-34123766+	chr10:75694715-75700095-
chr3:58705971-58740345+	chr17:29631671-29636022+	chr10:41251717-41258148-	chr4:110542225-110664609+	chr17:86098512-86099295-	chr15:35378889-35472064+	chr10:75915064-75916911-
chr3:58729931-58760921+	chr17:29634661-29636022+	chr10:86186198-86186328-	chr4:116569164-116574614+	chr17:87008803-87023824-	chr15:35417511-35423297+	chr10:75966351-75978389+
chr3:58732894-58740345+	chr17:30334223-30530365-	chr7:46822956-46823193-	chr4:116618870-116622814-	chr17:87008803-87023909-	chr15:35533296-35576526+	chr10:75966351-75986140+
chr3:59759365-59762762+	chr17:30594115-30604102-	chr9:66002047-66012854+	chr4:117231755-117237863-	chr17:87120748-87121571+	chr15:35576379-35607364+	chr10:76367308-76370079-
chr3:65516639-65523626-	chr17:30635321-30744675+	chr8:78525162-78589249+	chr4:119398168-119404264-	chr17:87339891-87346701+	chr15:35576379-35623805+	chr10:76384741-76385870-
chr3:65772985-65831036+	chr17:30644557-30648605+	chr8:46596825-46605126+	chr4:119560603-119573800+	chr17:87422514-87428176-	chr15:35639853-35674952+	chr10:76384741-76389532-
chr3:67336429-67356356+	chr17:30649624-30656993+	chr11:29831048-29840275+	chr4:123923960-123929980+	chr17:8999819-9001945+	chr15:35668701-35709813+	chr10:7640045-7640815-
chr3:68935847-68950533-	chr17:30656577-30670711+	chr18:6783140-6789158+	chr4:126496749-126497312-	chr17:90362760-90426572-	chr15:35745647-35834380+	chr10:7640045-7644429-
chr3:69089776-69102248-	chr17:30720999-30723052+	chr11:75751793-75759428+	chr4:129181742-129183717-	chr17:90750735-90755405+	chr15:37985878-37989396-	chr10:76797795-76825992-
chr3:73285965-73297757-	chr17:30762641-30773632+	chr3:51299818-51326035-	chr4:129838978-129845192+	chr17:9102646-9111546+	chr15:38040753-38041964-	chr10:76798627-76825992-
chr3:78966402-78966775-	chr17:30769643-30775122+	chr5:22740569-22741077+	chr4:130327193-130329674-	chr17:9213542-9219771+	chr15:38672857-38676113+	chr10:78200618-78231535-
chr3:79169739-79210747-	chr17:30807205-30813230+	chr2:120862188-120880641+	chr4:130668925-130719351+	chr17:94430628-94435806-	chr15:38676028-38681165+	chr10:78278010-78329336-
chr3:79609799-79610618-	chr17:30830773-30851784+	chr9:121813286-121814346-	chr4:131655212-131710064-	chr18:10647970-10651307-	chr15:38676028-38689222+	chr10:78282374-78351711-
chr3:79631686-79632725-	chr17:30833556-30840713+	chr11:84839981-84841624-	chr4:131884276-131892193+	chr18:12064204-12121656-	chr15:39452040-39462610+	chr10:80532498-80533193-
chr3:82842474-82866861-	chr17:30851628-30854953+	chr4:128741916-128748284+	chr4:132689705-132699113+	chr18:15951780-15959771-	chr15:39472334-39511374+	chr10:80766163-80773198+
chr3:86340833-86445473+	chr17:31258788-31265949-	chr17:56776840-56776983-	chr4:132910692-132920791-	chr18:17029527-17038654+	chr15:39610064-39616510+	chr10:80803583-80803888+
chr3:87867315-87872257-	chr17:31265814-31273638-	chr15:39345310-39345620+	chr4:134909613-134913195-	chr18:17029527-17049459+	chr15:44400020-44405992-	chr10:81108748-81118229+
chr3:88313242-88318526+	chr17:31300290-31341012+	chr7:68488067-68497459+	chr4:135342370-135343979-	chr18:17122253-17129605+	chr15:47666518-47669803-	chr10:81241995-81249796+
chr3:88858889-88880222+	chr17:31596796-31603359+	chr15:65995837-66004824-	chr4:135418380-135425445-	chr18:21895706-21915096-	chr15:51976099-51982703-	chr10:82700919-82709217+
chr3:89072446-89074765+	chr17:32012825-32013317-	chr14:47263439-47265858-	chr4:138096752-138126634+	chr18:22120526-22120726-	chr15:55058799-55064706-	chr10:82700919-82712238+
chr3:94502170-94562000-	chr17:32310578-32311094-	chr5:76235766-76303502-	chr4:141774501-141777079-	chr18:22375133-22392852+	chr15:55571295-55577565+	chr10:82709009-82712238+
chr3:94561769-94563241-	chr17:33242199-33244134-	chr5:121391746-121393677+	chr4:14522831-14533681-	chr18:24014545-24024721-	chr15:55597342-55617748+	chr10:82728253-82734481+
chr3:94693562-94695468-	chr17:33663225-33666685-	chr2:29180718-29181070+	chr4:14665908-14775083-	chr18:24111715-24114187-	chr15:59323614-59323978+	chr10:82883914-82890518+
chr3:94940392-94941022-	chr17:33919672-33920069-	chr6:146859914-146868358+	chr4:150431523-150500051+	chr18:25283115-25290066+	chr15:59349293-59350453-	chr10:83281370-83297300-
chr3:95168601-95169612-	chr17:34709379-34711757+	chr4:137335098-137335345-	chr4:150431523-150534945+	chr18:25283115-25344962+	chr15:62107148-62175926+	chr10:83281370-83304375-
chr3:95575535-95585214+	chr17:34818565-34819178-	chr4:70298820-70383418-	chr4:152206764-152223162+	chr18:25344864-25400107+	chr15:65815335-65819870+	chr10:83558598-83564537+
chr3:96783648-96791065+	chr17:34819459-34820654-	chr17:13822266-13861855+	chr4:19659563-19687886-	chr18:26105454-26145600+	chr15:66449443-66454295-	chr10:84634901-84646918+
chr3:97053794-97057583-	chr17:35014362-35014599+	chr5:32867974-32887048+	chr4:21759370-21759793-	chr18:34822372-34823711+	chr15:66580073-66597447+	chr10:84880170-84896095+
chr3:98204872-98205282+	chr17:35121799-35121920+	chr17:64308622-64308742-	chr4:21854347-21866014+	chr18:35000044-35003169+	chr15:66615638-66615847+	chr10:84947412-84948020+
chr4:105876859-105884829-	chr17:35927910-35928329+	chr9:103226924-103227982+	chr4:28938596-28943378+	chr18:35000044-35008116+	chr15:66629800-66632901+	chr10:85143016-85157194-
chr4:10742888-10746920-	chr17:35957679-35958241-	chr12:111778020-111781825+	chr4:31559605-31584394-	chr18:35137985-35174419+	chr15:68212593-68224943-	chr10:85899175-85905498-
chr4:10742888-10746991-	chr17:36261491-36269066-	chr6:37908248-37915297+	chr4:33320519-33443667+	chr18:35341098-35438380-	chr15:69013358-69091192+	chr10:86024416-86024710+
chr4:108250495-108252216-	chr17:40783238-40783908-	chr10:16812416-16813787-	chr4:40163719-40167191+	chr18:35417081-35438380-	chr15:71532899-71622097-	chr10:86758258-86759176+
chr4:108629717-108630336+	chr17:43064968-43065233+	chr1:74585384-74585697-	chr4:41229695-41251671-	chr18:37494192-37502780-	chr15:71881606-71902858-	chr10:86758258-86759236+
chr4:109297187-109329777+	chr17:43647692-43664265-	chr4:94679930-94680042-	chr4:43443783-43446068+	chr18:37502010-37507164-	chr15:73292035-73304547-	chr10:86875480-86881191-
chr4:109368945-109385562+	chr17:46723736-46723899+	chr9:22358120-22375140-	chr4:52440201-52451377+	chr18:37502010-37509196-	chr15:73292035-73365195-	chr10:87138221-87165134+
chr4:109710790-109861963+	chr17:47395207-47395547-	chr18:46639550-46647218+	chr4:58836122-58844202-	chr18:40472402-40531008+	chr15:73309815-73325836-	chr10:8780519-8789601-
chr4:110478465-110507282+	chr17:50741476-50742136-	chr14:75359128-75362287-	chr4:59076138-59076563-	chr18:42305680-42317750+	chr15:76454970-76455131-	chr10:8780519-8850491-
chr4:110478465-110586486+	chr17:50799867-51025204-	chr3:90238645-90238747-	chr4:62605488-62617130+	chr18:43021346-43024593-	chr15:76503390-76503621-	chr10:88110299-88114701-
chr4:110580051-110588777+	chr17:50813756-51025204-	chr9:55858081-55937189-	chr4:70250353-70257383-	chr18:43068673-43096557-	chr15:76596220-76596349-	chr10:88110299-88126327-
chr4:111118825-111119855+	chr17:50852533-51143421-	chr7:44828739-44828954-	chr4:72137082-72145420-	chr18:43068673-43096614-	chr15:76751528-76765651-	chr10:88114521-88133198-
chr4:111746141-111784843+	chr17:50917527-51143421-	chrX:128288366-128328292-	chr4:75981954-76107416-	chr18:43074967-43112648-	chr15:79535957-79543856-	chr10:88124808-88133198-
chr4:111767663-111784843+	chr17:50935456-50968298-	chr12:41706616-41781391+	chr4:76099412-76107416-	chr18:43112526-43162368-	chr15:79536997-79543856-	chr10:88148162-88160970+
chr4:11192681-11199431+	chr17:50935456-51143421-	chr11:108434130-108440596+	chr4:83554694-83558030+	chr18:43136151-43162368-	chr15:79541034-79542586-	chr10:88213647-88219360+
chr4:11209212-11235561-	chr17:52753573-52905215+	chr13:119394611-119396976-	chr4:83693747-83795331+	chr18:48238403-48282864+	chr15:81117391-81117652-	chr10:88213647-88234458+
chr4:11341849-11342198+	chr17:53413463-53422029-	chr4:97212704-97213390-	chr4:83693747-83818152+	chr18:49931915-49939609+	chr15:81414432-81430892+	chr10:88364104-88400737+
chr4:116391603-116435591-	chr17:55662463-55666617-	chr4:124296180-124311621-	chr4:85004923-85050136+	chr18:58424508-58429061+	chr15:81436714-81442464+	chr10:88400652-88414598+
chr4:116529671-116537920+	chr17:56010988-56015996+	chr15:46134132-46165880+	chr4:8561152-8582493+	chr18:60546221-60556370+	chr15:82305671-82308627+	chr10:88411916-88419560+
chr4:116602888-116604994-	chr17:56056421-56059326+	chr3:58710858-58719207+	chr4:86593592-86604289-	chr18:6111685-6120320-	chr15:83313469-83330606-	chr10:88462461-88463870+
chr4:116611972-116627469-	chr17:56312270-56312843+	chr3:62531572-62549967+	chr4:86600751-86605715-	chr18:63779869-63796281+	chr15:84032929-84044320-	chr10:88809082-88810085-
chr4:116711286-116714149+	chr17:56317991-56318384+	chr14:118881010-118883402-	chr4:86836380-86841102+	chr18:65638750-65685690+	chr15:85044780-85050822+	chr10:89426408-89436609-
chr4:119349730-119368017-	chr17:56386083-56389672+	chr2:118205061-118241732-	chr4:88296984-88370835+	chr18:67431654-67434229-	chr15:85127468-85129859-	chr10:89669645-89678482-
chr4:120453244-120468469+	chr17:56568895-56574952-	chr1:134631386-134631539-	chr4:89386709-89399872+	chr18:67681443-67711927-	chr15:85359454-85365359+	chr10:89752320-89755554+
chr4:124556045-124557384-	chr17:56701023-56702890+	chr17:30648416-30700462+	chr4:89459599-89463340+	chr18:70453235-70464064-	chr15:85365277-85376702+	chr10:89772587-89794624+
chr4:125649679-125650591+	chr17:57401905-57420524+	chr9:99496151-99502598-	chr4:91308611-91311663-	chr18:70453235-70467485-	chr15:86144522-86155119-	chr10:89774080-89791481+
chr4:126864077-126948479-	chr17:57406834-57408495+	chr2:120777534-120788791-	chr4:92086194-92266255+	chr18:70453235-70467502-	chr15:86292134-86301608+	chr10:89775939-89803212+
chr4:126882215-126915665-	chr17:63896018-64078975+	chrX:44746878-44753627-	chr4:92125264-92243377+	chr18:70453270-70467485-	chr15:88691208-88701270-	chr10:89779835-89782740+
chr4:126889515-126893466-	chr17:63981483-64037664+	chr11:116680694-116680773+	chr4:92134889-92243377+	chr18:76262440-76304776+	chr15:88914413-88925711-	chr10:89779835-89791481+
chr4:127086975-127109962+	chr17:64624528-64735067+	chr8:4748705-4749785-	chr4:92149963-92266255+	chr18:76286860-76304776+	chr15:88988387-88997403+	chr10:89787105-89794624+
chr4:127092912-127109962+	chr17:64669412-64712473+	chr12:85014912-85015058-	chr4:92243309-92342524+	chr18:76977219-76980161-	chr15:89005252-89018249+	chr10:90033214-90077142+
chr4:135858305-135863576+	chr17:65382422-65403006-	chr2:91054979-91055104+	chr4:92243309-92366541+	chr18:77635022-77653296-	chr15:89046807-89054630+	chr10:90069468-90077142+
chr4:138087533-138105436+	chr17:65837684-65838959+	chr14:30773885-30777992+	chr4:92316463-92416721+	chr18:77653129-77674684-	chr15:89094137-89096819+	chr10:90069468-90114447+
chr4:143142124-143194734-	chr17:65854092-65867830-	chr3:138148385-138148513+	chr4:94635774-94662666+	chr18:77723799-77733958+	chr15:89165247-89165829-	chr10:90069468-90163304+
chr4:143142124-143196163-	chr17:66024076-66042601-	chr12:11289637-11299429+	chr4:9635901-9639347-	chr18:80126014-80142769-	chr15:89242160-89256849+	chr10:90163161-90260818+
chr4:143179315-143194688-	chr17:66027252-66053091-	chr16:91658496-91658612-	chr4:99789601-99802232-	chr18:80905652-80917878-	chr15:89294144-89294329-	chr10:91120625-91122043-
chr4:146546117-146736038-	chr17:66037493-66053091-	chr14:56475398-56487077+	chr5:100404015-100408113-	chr18:80969275-80974629-	chr15:89304881-89306072-	chr10:92075170-92109733-
chr4:147134572-147140119+	chr17:66049786-66053091-	chr11:101071902-101074005-	chr5:101981379-102009887-	chr18:84595762-84646817+	chr15:89305344-89305472-	chr10:92103706-92136690-
chr4:147134572-147150574+	chr17:66087403-66089493-	chr4:136355821-136357880+	chr5:103885907-103886287-	chr18:9386735-9412753-	chr15:89305995-89306293-	chr10:92109639-92136690-
chr4:147195167-147259378+	chr17:66498019-66506093-	chr10:17915122-17915406-	chr5:106618071-106682013-	chr18:9408906-9412753-	chr15:89352153-89352527-	chr10:92257142-92285067-
chr4:147451714-147515103+	chr17:68314373-68314827+	chr1:183423439-183424091+	chr5:106666785-106690877-	chr18:9560213-9564026-	chr15:94558250-94561629+	chr10:92269300-92285067-
chr4:147756120-147813942-	chr17:68392882-68559863+	chr12:101053429-101068692-	chr5:106880299-106880541-	chr18:9560246-9564026-	chr15:95374728-95435430-	chr10:92815881-92821131-
chr4:147784401-147807183-	chr17:68392882-68641569+	chr11:100347340-100349273+	chr5:107764676-107790508-	chr19:10260651-10275360-	chr15:95429878-95435430-	chr10:92815881-92839563-
chr4:150468695-150500051+	chr17:68425654-68486983+	chr6:93505196-93509146-	chr5:107764676-107799260-	chr19:11279320-11283737+	chr15:98112154-98121362+	chr10:92815881-92878612-
chr4:155087421-155111589+	chr17:68425654-68641569+	chr3:108459685-108459828-	chr5:108080825-108094248+	chr19:11454652-11508392+	chr15:98652888-98658435-	chr10:92829653-92836538-
chr4:24151464-24252050-	chr17:71499267-71500402-	chr7:46801726-46805057+	chr5:108163648-108180891+	chr19:16085050-16090192+	chr15:98790864-98791957+	chr10:92829653-92878612-
chr4:26626290-26677997-	chr17:71533586-71543543+	chr11:58933238-58934030+	chr5:108171613-108180891+	chr19:16219588-16226415+	chr15:99167080-99178565+	chr10:92868723-92878612-
chr4:27344114-27404903+	chr17:71558621-71578393+	chr13:28704442-28711208-	chr5:114764347-114769750-	chr19:16419255-16423223-	chr15:99199208-99208935+	chr10:92981958-92984299-
chr4:31988589-32002153+	chr17:71562503-71578393+	chr2:74713687-74714080+	chr5:114860806-114863549+	chr19:16734715-16766540-	chr15:99628634-99631239-	chr10:92994622-93016611-
chr4:3242595-3327326+	chr17:71789868-71810982+	chr3:137868330-137885436+	chr5:115082221-115084965+	chr19:16741177-16759688-	chr15:99628634-99639819-	chr10:93011015-93016611-
chr4:33362880-33443667+	chr17:74373663-74382040+	chr11:30939497-30974581-	chr5:117185527-117193839+	chr19:21678353-21684305+	chr15:100285126-100289413+	chr10:93208172-93218089+
chr4:3486351-3516520-	chr17:74619707-74623092+	chr7:102337944-102411364+	chr5:121375796-121384104-	chr19:24439053-24443688-	chr15:100525567-100528546-	chr10:93208172-93239043+
chr4:39146506-39151135+	chr17:74659159-74689363+	chr16:11147269-11164693-	chr5:121740761-121749229+	chr19:25509680-25560011+	chr15:102312936-102314096+	chr10:93221587-93239043+
chr4:39146506-39192239+	chr17:74739598-74780905+	chr8:77358547-77361486-	chr5:121745723-121772788+	chr19:26706068-26710685+	chr15:103409624-103428384-	chr10:93235438-93241785+
chr4:39432844-39466644-	chr17:78400630-78404844-	chr14:26908768-26914330+	chr5:121745723-121778105+	chr19:27386618-27399821-	chr15:8035731-8079272-	chr10:93545455-93563285+
chr4:41596244-41597939+	chr17:78801613-78816331-	chr17:15193052-15196891+	chr5:122339732-122352614-	chr19:27900779-27934843-	chr15:44624443-44640435+	chr10:93843978-93847114+
chr4:42735094-42841959+	chr17:80038592-80053641-	chr5:121662063-121663450+	chr5:122793437-122794491-	chr19:27943206-27946512-	chr15:65817196-65829876+	chr10:93845611-93847114+
chr4:43087903-43097022+	chr17:80263948-80276035-	chr7:102123538-102210295-	chr5:123735822-123740862-	chr19:29533165-29604232+	chr15:73320775-73402887-	chr10:93973835-93984493-
chr4:43087903-43115160+	chr17:80294470-80295649+	chr5:35556317-35574194-	chr5:124603748-124610411+	chr19:30056235-30082840+	chr15:73633835-73634299-	chr10:94089577-94089762+
chr4:43334161-43344473+	chr17:80592922-80602296-	chr12:80489402-80497013+	chr5:124726825-124737033+	chr19:32329096-32331406-	chr15:74631554-74635607-	chr10:94718852-94725739+
chr4:44761850-44908486+	chr17:80602193-80624114-	chr9:21191327-21198686+	chr5:127644319-127678140+	chr19:3392103-3407720+	chr15:80747406-80750654+	chr10:94718852-94728722+
chr4:44893533-44895989+	chr17:80615017-80624114-	chr7:120556315-120582037+	chr5:129504763-129549684+	chr19:3490774-3496651-	chr15:80755200-80784806+	chr10:94725647-94738024+
chr4:44893533-44908486+	chr17:80636720-80655921-	chr12:31491512-31494749-	chr5:130274621-130281833+	chr19:35707059-35760491-	chr15:81389651-81396174-	chr10:94725647-94740188+
chr4:4796662-4811104+	chr17:83410026-83421735+	chr6:34056145-34062494+	chr5:134282787-134287043-	chr19:36473420-36519699-	chr15:81415847-81427683+	chr10:94740057-94750659+
chr4:4796662-4812141+	chr17:83456032-83463595+	chr11:97213069-97236213-	chr5:134382781-134385837-	chr19:36585448-36606474+	chr15:85038772-85058825+	chr10:94748941-94750659+
chr4:4805062-4812141+	chr17:84731145-84740668-	chr11:3714471-3714611-	chr5:134491893-134500149-	chr19:36945212-36958509+	chr15:85058742-85061765+	chr10:94750259-94750659+
chr4:4806357-4857492+	chr17:84993680-84994539+	chr7:82609414-82645829-	chr5:135783305-135786358+	chr19:36956371-36958509+	chr15:102472997-102488277+	chr10:95989562-95990465+
chr4:53655741-53696978+	chr17:84993680-85005566+	chr12:98452770-98452991-	chr5:136314307-136485851-	chr19:36986455-36997635+	chr14:7907153-7915384+	chr10:9796938-9800068-
chr4:53720177-53761271+	chr17:85003266-85005566+	chr2:90464584-90468427+	chr5:136360002-136392393-	chr19:38213361-38214457-	chr14:8136869-8141544+	chr10:9798122-9800068-
chr4:54366981-54422218+	chr17:86098512-86120049-	chr7:24432560-24432691+	chr5:136360002-136408027-	chr19:38865616-38896069+	chr14:8536518-8578462-	chr10:9835834-9843361-
chr4:56762841-56771078-	chr17:86115193-86139249-	chr11:75590543-75590671-	chr5:137403621-137405482-	chr19:38976529-38988276+	chr14:12142384-12166877+	chr10:98968694-98996982+
chr4:57568370-57648120+	chr17:87435076-87442726-	chr11:58932844-58933308+	chr5:139151483-139170342+	chr19:38979311-38988276+	chr14:14729202-14775052+	chr10:99107792-99164949+
chr4:5884954-5892438+	chr17:87643542-87646340+	chr13:62872726-62875220-	chr5:140088630-140132825-	chr19:40778046-40813329+	chr14:14857783-14865735+	chr10:99124831-99129662+
chr4:59501310-59546182-	chr17:88462713-88463263+	chr1:165215757-165228447-	chr5:140425262-140433134+	chr19:42562552-42583543+	chr14:16254642-16290935+	chr10:99124831-99156351+
chr4:59514274-59546182-	chr17:90588671-90597629-	chr12:54093143-54107429-	chr5:142503913-142508317-	chr19:42747347-42767278-	chr14:16277799-16283473+	chr10:99144235-99156351+
chr4:59771939-59782334-	chr17:94761498-94771960+	chr16:86268940-86282661+	chr5:143192286-143196373+	chr19:43249431-43294364-	chr14:18586851-18630431-	chr10:99144235-99164949+
chr4:6408558-6437778-	chr17:3159163-3198223+	chrX:166840895-166847193-	chr5:144839401-144853624+	chr19:43268400-43294364-	chr14:20303953-20311625+	chr11:100378089-100379625-
chr4:6437742-6440989-	chr17:5418471-5418618-	chr8:95711174-95711339+	chr5:146268215-146286239+	chr19:43759850-43759998+	chr14:20408469-20408681-	chr11:100378089-100380688-
chr4:74348400-74359528+	chr17:10282839-10284044-	chr10:63287519-63288009+	chr5:146739100-146751969-	chr19:44014904-44016885-	chr14:20420625-20448657-	chr11:100592855-100596240-
chr4:89380333-89399872+	chr17:13994083-14059551-	chr11:30837301-30837404-	chr5:146751695-146754599-	chr19:45620600-45640521-	chr14:20982574-21003270+	chr11:100766827-100767470+
chr4:89385304-89399872+	chr17:21983566-21990905+	chr6:136632483-136651950-	chr5:147544561-147545119+	chr19:45761104-45768007-	chr14:24190318-24192954-	chr11:101294970-101299076-
chr4:89449353-89463340+	chr17:21983566-22010296+	chr6:73508473-73581218+	chr5:150788315-150794413+	chr19:45762185-45763890-	chr14:24482380-24484522-	chr11:101574999-101575416+
chr4:89572951-89595909+	chr17:21988031-22009461+	chr13:107787653-107840946-	chr5:19563541-19606111+	chr19:46260734-46260878+	chr14:25502655-25581673+	chr11:102500803-102528166-
chr4:92086194-92171841+	chr17:25168019-25168313+	chr5:34457905-34485848+	chr5:20065552-20228451+	chr19:46950846-46953158-	chr14:26426565-26428316-	chr11:102854779-102865660-
chr4:92187302-92230469+	chr17:26934724-26935029+	chr1:64618401-64618993-	chr5:20358914-20466214+	chr19:47765800-47778477-	chr14:26465201-26468545-	chr11:103046379-103055289+
chr4:92243309-92266255+	chr17:26934729-26935034+	chr9:62983951-62984133-	chr5:21522110-21556859-	chr19:47780261-47812199-	chr14:26604674-26606960+	chr11:103046379-103056499+
chr4:92266185-92316598+	chr17:28532123-28532319+	chr5:142578036-142580262-	chr5:22690707-22694890+	chr19:4784724-4794986-	chr14:26606905-26619404+	chr11:103394688-103403910-
chr4:92316463-92439531+	chr17:28532122-28532318+	chr11:121849757-121858358+	chr5:23565114-23629477-	chr19:50856297-50858972-	chr14:26875210-26877002+	chr11:103456376-103458114-
chr4:92316466-92439531+	chr17:30415759-30530365-	chr13:93459620-93473726-	chr5:23979488-24029759-	chr19:53134255-53138893-	chr14:27438599-27460012+	chr11:103460761-103494370-
chr4:94678265-94680060+	chr17:34416467-34429981+	chr11:56119385-56129867-	chr5:27962599-27963972+	chr19:53871785-53901242-	chr14:27441430-27450049+	chr11:103467460-103494370-
chr4:95837585-95849676+	chr17:34732170-34814867-	chr19:36412192-36440076+	chr5:31647721-31673445-	chr19:53960973-53988383+	chr14:27442459-27448260+	chr11:103545758-103609990-
chr4:9630773-9639347-	chr17:34747055-34832124-	chr3:124345459-124370689-	chr5:33379226-33392184+	chr19:55321939-55340879+	chr14:30569956-30572330+	chr11:103633900-103636943-
chr4:97956374-98041679+	chr17:36255944-36267220-	chr9:21200902-21205413+	chr5:33379226-33411672+	chr19:55628788-55631286+	chr14:30674170-30689954+	chr11:103858895-103873310-
chr4:98984690-99094135-	chr17:40764778-40765144-	chr6:71816035-71828983-	chr5:33821659-33846267+	chr19:56754913-56759702+	chr14:30783943-30787607+	chr11:103910443-103930815-
chr4:99212577-99229564+	chr17:50839615-51143421-	chr11:78521156-78522730-	chr5:33899012-33928363-	chr19:56860266-56868770+	chr14:30810296-30815653+	chr11:104336549-104378826-
chr4:99798696-99802232-	chr17:52950330-52977778+	chr4:48436437-48452981-	chr5:33920492-33928363-	chr19:56860266-56868772+	chr14:31025498-31074982+	chr11:104350487-104357596-
chr5:100375208-100381333-	chr17:63896018-64010671+	chr1:154700371-154799698-	chr5:34024306-34149861-	chr19:5722646-5723007-	chr14:31239631-31239737-	chr11:104350487-104368778-
chr5:102500751-102664170+	chr17:63941291-63951368+	chr12:110574745-110578168+	chr5:34964773-34999229+	chr19:57629085-57642628+	chr14:31715234-31755803-	chr11:104350487-104378826-
chr5:105481617-105481760-	chr17:63962703-64037664+	chr3:124421530-124423091-	chr5:3694779-3706323-	chr19:58525016-58537364+	chr14:31721846-31729953-	chr11:104356684-104378826-
chr5:105715049-105732374+	chr17:65132488-65132619.	chr7:127882712-127882837+	chr5:3806419-3822243+	chr19:6310795-6313495+	chr14:31727635-31755803-	chr11:104356684-104426468-
chr5:105878749-105886276+	chr17:74622884-74625239+	chr11:54699929-54705650+	chr5:44032944-44044406-	chr19:7485100-7530675+	chr14:31743223-31755803-	chr11:104368680-104378826-
chr5:106874843-106889949-	chr17:79651678-79681682+	chr4:111118825-111144771+	chr5:50277140-50310891+	chr19:7517869-7518596+	chr14:33383874-33393107-	chr11:104368680-104426468-
chr5:107341300-107343690+	chr17:79864703-79887716-	chr3:158001074-158003809+	chr5:5092958-5227258-	chr19:8926859-8927127-	chr14:34065821-34068011+	chr11:104368680-104467752-
chr5:107702249-107712570-	chr17:79865042-79887716-	chr11:88924038-88924228-	chr5:53837924-53849950+	chr2:101576012-101610675-	chr14:34259625-34269536-	chr11:104378685-104426468-
chr5:107790460-107809712-	chr17:80294470-80297445+	chr18:33129761-33158901+	chr5:53846201-53897106+	chr2:103721819-103757793-	chr14:34694987-34729407+	chr11:104423922-104426468-
chr5:108072571-108094248+	chr17:87433558-87433848-	chr5:58035644-58038800+	chr5:5593772-5619215-	chr2:103771697-103778100-	chr14:34722264-34724858+	chr11:104423922-104467752-
chr5:10859320-10920907-	chr17:94430628-94430946-	chr1:120470354-120485834+	chr5:5593772-5640227-	chr2:10380185-10404714+	chr14:34722264-34731609+	chr11:104510171-104520836-
chr5:10859320-10942239-	chr17:94694335-94695119-	chr6:100599823-100655371-	chr5:5604274-5626158-	chr2:10380185-10438035+	chr14:34722264-34733807+	chr11:104526051-104529438-
chr5:108623260-108625091-	chr16:3911451-3919564+	chr9:69479678-69479791+	chr5:5613686-5619215-	chr2:103811023-103811628+	chr14:36918434-36926929-	chr11:104700610-104721551+
chr5:108813067-108850006+	chr16:4052865-4069021-	chr6:120738177-120758631+	chr5:64271090-64286084+	chr2:104778137-104780260-	chr14:37133171-37133803-	chr11:104710581-104743621+
chr5:109573103-109573394+	chr16:4138745-4180133-	chr5:19893024-19899549+	chr5:65274375-65279814-	chr2:104832382-104832810-	chr14:45616530-45620840-	chr11:104746209-104753927+
chr5:109573103-109606869+	chr16:4294663-4312789-	chr13:37622849-37671475-	chr5:65302976-65319530-	chr2:109119407-109191688-	chr14:47064220-47077592+	chr11:104818616-104832197+
chr5:110700704-110701703+	chr16:4860964-4866284+	chr9:109944884-109963407+	chr5:71869399-72029909+	chr2:109780195-109814077-	chr14:47714632-47720285+	chr11:104967731-104979438+
chr5:110724422-110755540-	chr16:5031887-5037057-	chr12:64472942-64473121-	chr5:72372098-72471990-	chr2:111070368-111080671-	chr14:48250510-48250704+	chr11:105060048-105067405+
chr5:11313421-11324337-	chr16:5036236-5037057-	chr12:44041562-44056609-	chr5:73306578-73310426+	chr2:111104781-111127787-	chr14:49015417-49017560-	chr11:105207380-105210640+
chr5:113691511-113692819-	chr16:8663587-8664422-	chr2:26951420-26953414+	chr5:74536801-74572585+	chr2:111107079-111159555-	chr14:52120473-52136818+	chr11:105207380-105221353+
chr5:114041824-114045631-	chr16:8701962-8705184-	chr1:33803073-33803390+	chr5:74545412-74557149+	chr2:111115792-111135455-	chr14:52180101-52184020-	chr11:105240361-105241661+
chr5:115090370-115095955+	chr16:8708859-8716619-	chr13:106848241-106892615-	chr5:8713187-8747572+	chr2:111162022-111171896-	chr14:52215883-52221424-	chr11:105240361-105247595+
chr5:116130532-116140850-	chr16:8830686-8831312+	chr17:10978130-11022100+	chr5:97948245-97965760-	chr2:111255886-111273886-	chr14:54678743-54679352-	chr11:105382158-105390931-
chr5:116131024-116140836-	chr16:10201300-10212813+	chr1:161070311-161070512+	chr6:112664096-112681676-	chr2:113360664-113365829+	chr14:54679241-54685076-	chr11:105382158-105397095-
chr5:117334768-117338461+	chr16:10563137-10638915+	chr1:97405339-97479025+	chr6:112665278-112693550-	chr2:113426525-113478963+	chr14:55603256-55603424+	chr11:105758922-105780125+
chr5:118671013-118680971+	chr16:11084208-11088569-	chr12:57593020-57617816+	chr6:113128412-113138200+	chr2:114422625-114431433-	chr14:56425600-56471444+	chr11:105776806-105780125+
chr5:11868538-11869934-	chr16:11122670-11128703-	chr11:43745085-43745447-	chr6:115383679-115441661+	chr2:118027147-118036650-	chr14:56427888-56434397+	chr11:105776806-105810597+
chr5:122364703-122370548-	chr16:11139021-11149407-	chr5:23532785-23534167+	chr6:116093030-116134457-	chr2:118033823-118038344-	chr14:56427888-56460124+	chr11:105979481-105979672+
chr5:122593050-122600524-	chr16:11151866-11164693-	chr14:48486741-48534223+	chr6:116273573-116315642+	chr2:118033832-118036650-	chr14:56475398-56477706+	chr11:106096991-106123906+
chr5:123782842-123790171+	chr16:11230510-11239099-	chr17:24076814-24077011+	chr6:118667501-118676438-	chr2:11811979-11824394-	chr14:56534756-56549556-	chr11:106110744-106123906+
chr5:124381755-124396002-	chr16:11367677-11511042+	chr17:44786610-44821140+	chr6:119620311-119722308-	chr2:11824843-11826397-	chr14:56542765-56549556-	chr11:106117490-106123906+
chr5:124381755-124402134-	chr16:11413226-11660627+	chr9:71252598-71255163+	chr6:119796907-119797323-	chr2:119057281-119104087+	chr14:56676522-56689115+	chr11:106236995-106240099+
chr5:124583962-124588687+	chr16:11510960-11571805+	chr9:19629097-19643704+	chr6:119796907-119825819-	chr2:119076941-119086650+	chr14:56758630-56764244-	chr11:106529262-106534017-
chr5:124584266-124590378+	chr16:11714914-11738433+	chr6:148245325-148245923+	chr6:11986342-12047944+	chr2:120568049-120584204+	chr14:56798910-56804863-	chr11:106566965-106568627-
chr5:127648241-127664708+	chr16:13378264-13385784+	chr4:56903918-56914933-	chr6:126954735-126962040+	chr2:120880552-120889888+	chr14:56932089-56956294+	chr11:106790731-106796233+
chr5:129549454-129554708+	chr16:13566570-13640330-	chr14:29170504-29219760-	chr6:128472737-128474143+	chr2:120906844-120921502-	chr14:57437227-57450741+	chr11:106790731-106801578+
chr5:129978519-129983615+	chr16:13625509-13647299-	chr11:78521903-78522218-	chr6:136820507-136826109-	chr2:121150220-121155532+	chr14:57438866-57441021+	chr11:106790731-106806429+
chr5:130246201-130251014-	chr16:13685062-13688925+	chr11:59752579-59752746+	chr6:136839740-136864416+	chr2:121211270-121223762-	chr14:57856610-57873996-	chr11:106792477-106800143+
chr5:130262819-130281833+	chr16:13839637-13840458-	chr4:122861934-122867796-	chr6:140550761-140572966+	chr2:121347264-121347642-	chr14:59409178-59419561-	chr11:106804993-106806429+
chr5:131451884-131466127-	chr16:13854395-13857502-	chr13:17070951-17071927-	chr6:145397319-145404625-	chr2:121394347-121413480-	chr14:59526756-59539205+	chr11:106845983-106852649-
chr5:131929156-131931611-	chr16:14149016-14154031-	chr4:138819000-138822372-	chr6:146976604-146978249+	chr2:121399407-121413480-	chr14:59573647-59581374-	chr11:106845983-106856264-
chr5:134056387-134062646-	chr16:14151142-14154031-	chr1:53757436-53776679-	chr6:148183046-148196099-	chr2:121407297-121413480-	chr14:59998001-60017665-	chr11:106849748-106856264-
chr5:134306532-134306731-	chr16:15697123-15735037+	chr9:122851830-122852052+	chr6:149019341-149036536-	chr2:121407343-121413480-	chr14:60228709-60239546-	chr11:107043633-107077798-
chr5:136483114-136485851-	chr16:15833676-15835241+	chr4:59207761-59220389+	chr6:149027283-149036536-	chr2:121410138-121413480-	chr14:60756212-60756584+	chr11:107095716-107095925-
chr5:13661378-13703070-	chr16:16763022-16777514-	chr7:102473037-102475094+	chr6:149027283-149045019-	chr2:121956269-121959727+	chr14:61383235-61387509-	chr11:107175566-107176857-
chr5:140261498-140300564-	chr16:17077775-17084752+	chr14:105116986-105124783-	chr6:18305832-18305987+	chr2:121970968-122006583-	chr14:61387424-61391845-	chr11:107592706-107604363+
chr5:140674337-140680941-	chr16:17091890-17092214-	chr2:146077266-146110086+	chr6:28242977-28247284-	chr2:12364447-12382183-	chr14:62695699-62700862-	chr11:107592706-107614118+
chr5:141565927-141591054+	chr16:17147598-17147697+	chr12:50383400-50395040-	chr6:28668558-28795938+	chr2:12382103-12388462-	chr14:62713685-62760243-	chr11:107592706-107620214+
chr5:144832906-144834269+	chr16:17307703-17318553-	chr5:9417985-9463034+	chr6:30666267-30680194-	chr2:126025289-126036000+	chr14:63529725-63537165-	chr11:107592706-107637927+
chr5:145008678-145009233+	chr16:17363947-17373416-	chr2:75851494-75877598+	chr6:31093363-31197851-	chr2:129304686-129329649+	chr14:64722307-64728324+	chr11:107592706-107649340+
chr5:146384824-146461006+	chr16:17530405-17530777-	chr1:55184950-55226695-	chr6:31418931-31459067+	chr2:129305154-129329649+	chr14:64779314-64788519+	chr11:107613851-107620214+
chr5:148345803-148395721-	chr16:17849591-17859526-	chr9:37367274-37367761+	chr6:31449496-31459067+	chr2:129460245-129463192+	chr14:65546983-65565473-	chr11:107632172-107637927+
chr5:148505997-148512002-	chr16:17858581-17859403-	chr17:80644132-80644845-	chr6:3533472-3555466+	chr2:131287474-131288685+	chr14:70224310-70225048-	chr11:107632172-107646233+
chr5:148636328-148638210+	chr16:18069424-18070231+	chr4:141530408-141530640-	chr6:38568847-38585139+	chr2:132490753-132521569+	chr14:70392479-70402222-	chr11:107632172-107649340+
chr5:14914691-15031784-	chr16:18250454-18252477+	chr12:21412933-21413343-	chr6:39651605-39666349-	chr2:133938647-133980469+	chr14:70667022-70707433-	chr11:107634980-107646233+
chr5:15516490-15571664+	chr16:18259549-18272803-	chr4:62191549-62191716+	chr6:39677378-39688345-	chr2:134620555-134621433-	chr14:72589754-72652091-	chr11:107646050-107649340+
chr5:15531420-15574674+	chr16:18278039-18284696-	chr11:103984561-103984801-	chr6:40364275-40387541+	chr2:140004992-140057499-	chr14:74826598-74858121-	chr11:107978234-107986385-
chr5:15568004-15571883+	chr16:20152909-20179675+	chr19:9112559-9112662-	chr6:43423621-43611385-	chr2:14026906-14045255-	chr14:75120987-75126565-	chr11:108434126-108440596+
chr5:16162993-16246797+	chr16:20282723-20287069-	chr6:119956121-119970938-	chr6:43469002-43611385-	chr2:140634574-140661738+	chr14:78612855-78628526-	chr11:108434126-108472094+
chr5:19240837-19349382+	chr16:20282723-20287952-	chr10:16894988-16921994-	chr6:52604974-52630349-	chr2:141102021-141131854+	chr14:78618523-78624912-	chr11:108434126-108486990+
chr5:19606005-19719879+	chr16:20297593-20298326-	chr12:76706720-76708069+	chr6:55276554-55301104+	chr2:142064271-142080202+	chr14:78933666-78984302+	chr11:108434126-108498330+
chr5:19662392-19679981+	chr16:20338876-20357558-	chr7:126870727-126870842+	chr6:56345126-56357381-	chr2:143989840-143998773+	chr14:78933666-78995163+	chr11:108434126-108508365+
chr5:19717720-19719879+	chr16:20607764-20609086-	chr2:48814696-48897110+	chr6:56357209-56361860-	chr2:144635758-144636572+	chr14:79009164-79056722+	chr11:108434126-108531465+
chr5:19742808-19896256+	chr16:20684182-20684381+	chr18:26112984-26145600+	chr6:5757378-5800890+	chr2:144864430-144891156+	chr14:79060529-79103696+	chr11:108498244-108508365+
chr5:19886974-19896256+	chr16:22026639-22036646+	chr12:112920072-112922414-	chr6:57618613-57619634+	chr2:146077261-146095722+	chr14:79336388-79359528-	chr11:108498244-108531465+
chr5:21380550-21381955-	chr16:22411633-22412974-	chr1:97752704-97755209-	chr6:5800775-5923290+	chr2:146314850-146412868-	chr14:86905937-86910123-	chr11:108503066-108531465+
chr5:21682228-21683465-	chr16:23110580-23111263+	chr6:83570321-83570516+	chr6:5913316-5923290+	chr2:146314923-146357368-	chr14:90186252-90248742+	chr11:108508222-108531465+
chr5:23476486-23497222+	chr16:24559592-24681871+	chrX:102903615-102903737-	chr6:6293612-6315927+	chr2:146401123-146406432-	chr14:99179315-99211070+	chr11:108518679-108523378+
chr5:23564357-23565265-	chr16:24608116-24845217+	chr15:77996148-78012480+	chr6:65881049-65886178+	chr2:147024691-147026439+	chr14:99186481-99243009+	chr11:108518679-108531465+
chr5:23963291-24000012-	chr16:30359669-30362749-	chr2:33131697-33132782+	chr6:71552399-71579836+	chr2:149452170-149482818+	chr14:99210940-99221643+	chr11:108570288-108606395+
chr5:23965341-24000019-	chr16:31437992-31449965+	chr7:75048878-75055752+	chr6:8075338-8097094-	chr2:150584069-150590125-	chr14:103089302-103092426-	chr11:108570288-108664726+
chr5:23979488-24003075-	chr16:31743106-31805734+	chr17:63907281-63907454+	chr6:81915659-81951786+	chr2:150770350-150770788-	chr14:103247747-103260277-	chr11:108591004-108606395+
chr5:24866079-24871092-	chr16:31968800-31983631-	chr9:45975081-45978729-	chr6:83965529-83972283+	chr2:151139879-151141229+	chr14:103248362-103252526-	chr11:108664496-108757819+
chr5:27952221-27969689+	chr16:32626549-32628616+	chr7:35376160-35385482+	chr6:8537817-8579739+	chr2:151139879-151141232+	chr14:103262702-103289620-	chr11:108752578-108757819+
chr5:29741166-29766395+	chr16:32898471-32898847+	chr19:60773901-60775855-	chr6:8537817-8582790+	chr2:152427469-152449914+	chr14:103291018-103297422-	chr11:108752578-108808739+
chr5:30876335-30880526-	chr16:32950292-32959531+	chr7:102460636-102460787-	chr6:85641319-85643283+	chr2:152686098-152704941+	chr14:104503347-104510437-	chr11:108792122-108792470+
chr5:31820478-31831159+	chr16:33069041-33081036+	chr18:7347021-7356235-	chr6:85641319-85667956+	chr2:152691793-152704941+	chr14:105139091-105160613-	chr11:109517242-109563272+
chr5:34077097-34080508-	chr16:33205923-33214543+	chr1:172149249-172175577+	chr6:85641319-85722014+	chr2:153781764-153789420+	chr14:105287617-105298127+	chr11:109597103-109605967-
chr5:34710133-34730042+	chr16:33209926-33234605+	chr3:55048319-55054518-	chr6:85641319-85774489+	chr2:154821007-154827597+	chr14:119054604-119070902-	chr11:110285694-110293914-
chr5:34730005-34752267+	chr16:33264259-33269703+	chr7:105692642-105693521+	chr6:86447311-86453713+	chr2:155157820-155172581+	chr14:122123716-122133407+	chr11:11352522-11418287-
chr5:3666795-3679688+	chr16:33284410-33294755+	chr9:105287632-105300400-	chr6:86849832-86967373+	chr2:155209124-155213102+	chr14:122123716-122142443+	chr11:11396374-11418287-
chr5:4004803-4031149+	chr16:33540852-33551114+	chr14:99076822-99091418-	chr6:87917839-87925810+	chr2:155314502-155335423-	chr14:122123716-122152075+	chr11:11403981-11418287-
chr5:43237307-43261784+	chr16:33919785-33920214+	chr14:36896255-36909212-	chr6:94549040-94576378+	chr2:155644928-155663785-	chr14:122137372-122152075+	chr11:11415188-11418287-
chr5:44020808-44033007-	chr16:34666684-34671262+	chr7:141494285-141494482-	chr6:95497597-95655599-	chr2:155988994-155989599-	chr14:122557715-122616885+	chr11:115446406-115447270+
chr5:44992516-45008915+	chr16:34695591-34721869+	chr15:88934604-88939038-	chr6:95566384-95655599-	chr2:156161568-156164923-	chr14:122658678-122714125+	chr11:115500666-115503174-
chr5:45771366-45809634-	chr16:35318804-35361759-	chr3:13846032-13871895-	chr6:99260345-99399717-	chr2:156251776-156288079+	chr14:7739082-7751583-	chr11:115565154-115580587+
chr5:45774018-45795358-	chr16:35410927-35429984-	chr13:100636942-100649781-	chr7:100100420-100119729-	chr2:156716095-156717013-	chr14:7739459-7757105-	chr11:115590396-115594993-
chr5:48374180-48381867+	chr16:35801537-35824799+	chr2:141131670-141201008+	chr7:101706483-101763695+	chr2:156833579-156838536-	chr14:7756669-7776812-	chr11:115925407-115927434-
chr5:48374180-48391019+	chr16:36000182-36012987+	chr13:46712647-46712980-	chr7:101722705-101751331+	chr2:157099386-157107565-	chr14:7781301-7786113-	chr11:116050687-116054462+
chr5:48374180-48402475+	chr16:36020688-36023253+	chr1:194540741-194543275-	chr7:102029012-102042664-	chr2:157152985-157196212-	chr14:14820778-14836227+	chr11:116233386-116234523-
chr5:48942815-49078527-	chr16:36831502-36849736+	chr10:84925546-84980192+	chr7:102194661-102195888-	chr2:157187935-157199549-	chr14:26871719-26889092+	chr11:116250736-116261827-
chr5:49024789-49078532-	chr16:36894831-36900573+	chr10:40570490-40573870+	chr7:107284782-107299073+	chr2:157220060-157224040-	chr14:30970163-30987192+	chr11:116354365-116355516-
chr5:50154192-50308629+	chr16:37013107-37029490+	chr6:122727944-122728155+	chr7:113328339-113351938-	chr2:158436490-158448449+	chr14:31025501-31052321+	chr11:116839643-116839926-
chr5:50184938-50308629+	chr16:37515719-37522952-	chr14:47295246-47295515+	chr7:114497912-114519649+	chr2:160690277-160693802+	chr14:33602158-33612393+	chr11:116854000-116868659+
chr5:50204853-50208435+	chr16:38170664-38187941+	chr5:145235170-145235523-	chr7:115580565-115701785-	chr2:163621250-163639327-	chr14:54820138-54849389+	chr11:117290398-117291036+
chr5:50277140-50355773+	chr16:38184435-38208090+	chr17:50935456-50984671-	chr7:115777051-115943962-	chr2:166826927-166836457+	chr14:62733628-62743998-	chr11:117733610-117740009+
chr5:50334187-50409586+	chr16:38217113-38228776+	chr17:47786304-47786462-	chr7:115801369-115943962-	chr2:166960023-167001359-	chr14:79008786-79082911+	chr11:117752977-117756106+
chr5:50334187-50410173+	chr16:38219972-38228776+	chr6:99162839-99163029-	chr7:119843848-119848809+	chr2:167048454-167048638+	chr14:81275310-81282791-	chr11:117812459-117813185+
chr5:5103792-5227258-	chr16:38324137-38336420-	chr10:63264026-63308450+	chr7:120365756-120388270+	chr2:167495669-167496127-	chr14:81303819-81376291-	chr11:119242427-119243118+
chr5:52190817-52309367+	chr16:43462947-43577748+	chr9:3634439-3719280+	chr7:120431108-120457185+	chr2:167664890-167680715+	chr14:101228313-101279162+	chr11:119725010-119744013+
chr5:5265133-5297569-	chr16:43569681-43610931+	chr4:86578551-86579582+	chr7:120615616-120622117+	chr2:167828544-167829431-	chr14:106151690-106185093+	chr11:119798769-119823021+
chr5:52981308-52983802+	chr16:43898090-43908635+	chr6:106793306-106794337-	chr7:122516829-122518179+	chr2:167963628-167971830+	chr14:118891770-118913210-	chr11:119811945-119823021+
chr5:54102575-54105398+	chr16:43938914-43947528+	chr14:50807447-50807694+	chr7:123400438-123404484+	chr2:168211371-168227473-	chr14:119119179-119121627+	chr11:119980789-119982126+
chr5:5450608-5457378-	chr16:44404022-44404764+	chr9:106188623-106189058-	chr7:123400438-123422798+	chr2:169064379-169068567+	chr19:3478278-3496651-	chr11:120128423-120134882-
chr5:58940201-58951820+	chr16:44408883-44416909+	chr15:46291179-46305679+	chr7:127514165-127525905+	chr2:170578579-170579831-	chr19:3507242-3518382-	chr11:120128423-120140686-
chr5:59959663-59963230-	chr16:44433419-44439171+	chr3:78286646-78294723-	chr7:127582123-127582447+	chr2:171614088-171619186-	chr19:3511929-3544255-	chr11:120128423-120141645-
chr5:62226563-62226780+	chr16:44435439-44437323+	chr12:98208711-98256940-	chr7:127979892-127980246+	chr2:172154580-172155935-	chr19:3518245-3544255-	chr11:120284254-120284555+
chr5:62466360-62467049-	chr16:44437127-44437323+	chr14:56503918-56524875+	chr7:128443807-128444907-	chr2:173033841-173034395-	chr19:3521734-3544255-	chr11:120370284-120373243-
chr5:62698241-62735046-	chr16:44473928-44474108+	chr10:79950801-79950924+	chr7:128443807-128458656-	chr2:17526050-17575243-	chr19:3604002-3610238-	chr11:120404206-120421541-
chr5:64275451-64282045+	chr16:44727028-44731696+	chr2:68353197-68353491-	chr7:131424472-131432062+	chr2:180136979-180162054+	chr19:3864648-3889988+	chr11:120409612-120416380-
chr5:65784310-65798167+	chr16:45577724-45584489+	chr4:73782511-73789915-	chr7:133650501-133653958+	chr2:180193692-180193903-	chr19:4320152-4326898-	chr11:120479799-120482663+
chr5:67398200-67418022-	chr16:45599451-45605194+	chr13:17301918-17323276-	chr7:137444979-137453614+	chr2:18101458-18111412+	chr19:4328953-4331269-	chr11:120479799-120482863+
chr5:70615730-70674236+	chr16:48558369-48587138+	chr16:64479531-64479737+	chr7:138868410-138870502+	chr2:18137896-18139336+	chr19:4899200-4906218-	chr11:12075997-12127255+
chr5:71330587-71331945-	chr16:48943457-48961227-	chr2:9951842-9952095+	chr7:143524161-143532380-	chr2:181395450-181423713-	chr19:5111138-5114171-	chr11:120959143-120983343-
chr5:77042096-77047276+	chr16:50240854-50262483-	chr3:40760880-40767036+	chr7:143529418-143534417-	chr2:18146777-18197997+	chr19:5152274-5156501-	chr11:120967995-120973969-
chr5:86016202-86052241-	chr16:50266177-50280539-	chr13:93452807-93459789-	chr7:14544539-14609339-	chr2:181501905-181508267+	chr19:6365664-6374608+	chr11:121285422-121290890+
chr5:8713187-8747528+	chr16:55816159-55816316-	chr9:88539618-88554544+	chr7:14578736-14598451-	chr2:18162749-18197997+	chr19:7509348-7522207+	chr11:121475539-121503787+
chr5:9136066-9151918-	chr16:55980595-56002826+	chr4:110664497-110753868+	chr7:14592646-14609339-	chr2:181717955-181726614+	chr19:10413340-10444184+	chr11:121475539-121560760+
chr5:92388134-92404866+	chr16:55982175-55991618+	chr4:116728168-116751226+	chr7:19478309-19489174+	chr2:18284623-18330248-	chr19:10474490-10477122-	chr11:14072550-14076801-
chr5:96128943-96135378-	chr16:55998006-56002826+	chr10:79898321-79898923+	chr7:25724555-25750990-	chr2:18906229-18911528-	chr19:10516980-10517386-	chr11:17219014-17224650+
chr5:97582216-97590802+	chr16:57177932-57184486-	chr13:17252491-17325407-	chr7:29204767-29206949-	chr2:20859881-20861110-	chr19:10536799-10539788+	chr11:19998120-20008477+
chr5:98369442-98378956+	chr16:59522084-59530476-	chr5:107429792-107432423-	chr7:29706390-29710502-	chr2:21918961-21959120-	chr19:10574837-10575511-	chr11:20072456-20080798-
chr6:100232139-100233239-	chr16:59530104-59550549-	chr19:42093548-42105483+	chr7:29706390-29710534-	chr2:23186866-23192562+	chr19:12803933-12825171+	chr11:20703711-20709746-
chr6:104568954-104726276+	chr16:77236965-77459502+	chr11:87593389-87605150+	chr7:29714841-29719587-	chr2:23506909-23517951-	chr19:16660448-16668701-	chr11:20703711-20712315-
chr6:112664096-112695187-	chr16:77236965-77501610+	chr8:24742098-24747568-	chr7:29714841-29721662-	chr2:23807298-23815194+	chr19:16715049-16723772-	chr11:20703711-20727639-
chr6:113314591-113322086+	chr16:77236965-77555967+	chr15:76648099-76649179-	chr7:30570554-30570841-	chr2:24801507-24884702-	chr19:16740763-16749927-	chr11:20709620-20727639-
chr6:119824386-119840161-	chr16:84730828-84732481-	chr12:44211040-44242302+	chr7:34157979-34165485-	chr2:24962373-24969115+	chr19:16754252-16759688-	chr11:21263199-21278060+
chr6:125152614-125153162+	chr16:87461965-87470449+	chr16:91592860-91593394+	chr7:35360980-35363692+	chr2:25794446-25795281-	chr19:18772321-18783253+	chr11:21636378-21664385+
chr6:14020149-14044314+	chr16:89821878-89843334-	chr1:87975808-87997959-	chr7:46850178-46851058+	chr2:26387239-26387603+	chr19:18856155-18862288+	chr11:21636378-21695305+
chr6:140747109-140787637+	chr16:89843253-89877210-	chr8:79651677-79658963+	chr7:4770241-4770496-	chr2:27449201-27464193-	chr19:22897670-22910175+	chr11:21636378-21724636+
chr6:140812951-140963270+	chr16:89877038-89898578-	chr1:90612376-90612993-	chr7:59240967-59262058+	chr2:28833550-28836127-	chr19:23063340-23064443-	chr11:21648070-21695305+
chr6:141694631-141727735-	chr16:89877038-89956107-	chr5:149817146-149817499-	chr7:59284680-59287032+	chr2:29150008-29161865+	chr19:23235874-23261467-	chr11:21652226-21660042+
chr6:18135423-18137130+	chr16:90866255-90894655+	chr11:74667847-74668140+	chr7:62677287-62778452-	chr2:29914791-29915267+	chr19:23254677-23268868-	chr11:21652226-21664385+
chr6:18135426-18155927+	chr16:91489820-91492611+	chr2:153417688-153417879-	chr7:62693535-62782840-	chr2:32237360-32237511+	chr19:23694321-23694490+	chr11:21689568-21724636+
chr6:21886166-21909798-	chr16:91633875-91639451-	chr3:41663952-41717864-	chr7:65319250-65329765-	chr2:32306160-32306316+	chr19:23694321-23718102+	chr11:21689568-21748941+
chr6:29414858-29417092-	chr16:91664198-91664822+	chr7:133592569-133592800-	chr7:66764175-66795939+	chr2:32806069-32823585-	chr19:24938396-24955432-	chr11:21711462-21724636+
chr6:29820329-29822343+	chr16:91701078-91708873-	chr8:87521736-87521996+	chr7:73468456-73484597-	chr2:33085875-33105023-	chr19:25545819-25546102+	chr11:21711462-21748941+
chr6:30885580-30895594-	chr16:91708778-91710260+	chr11:87129904-87132816+	chr7:78356027-78462942-	chr2:33100827-33105023-	chr19:26619684-26631131+	chr11:21813360-21857609+
chr6:31093363-31210562-	chr16:91815402-91837188+	chr10:80783424-80783655+	chr7:80304361-80307695+	chr2:34204780-34234719-	chr19:26691345-26752041+	chr11:22053432-22059261-
chr6:31413792-31433131+	chr16:91837061-91841610+	chr4:138292169-138292321-	chr7:82681352-82684441+	chr2:3569961-3571054+	chr19:26720729-26720947+	chr11:22053432-22068503-
chr6:34062351-34095619+	chr16:93841371-93853898+	chr4:153994405-153994506+	chr7:90160448-90173075+	chr2:36322418-36322923+	chr19:27793611-27849969-	chr11:22053432-22068506-
chr6:34798194-34832576+	chr16:93849130-93865017+	chr13:77066600-77126805-	chr7:92584466-92614552-	chr2:37472295-37489833+	chr19:27813578-27867610-	chr11:22137838-22232055-
chr6:35194405-35198986+	chr16:93870364-93873394+	chr6:37915165-37931500+	chr7:92619259-92631662-	chr2:39039040-39041352-	chr19:28923567-28941814-	chr11:22169035-22173006-
chr6:3532158-3536972+	chr16:94403314-94416366+	chr3:121956214-122014252+	chr7:92901159-92905212+	chr2:39592211-39601414-	chr19:32142746-32160363-	chr11:22169035-22232055-
chr6:38168091-38193878-	chr16:94403314-94439349+	chr5:97329855-97348399+	chr7:97631409-97639510+	chr2:39883148-39885391+	chr19:32701520-32707009-	chr11:22169035-22239238-
chr6:38440455-38487150+	chr16:94419398-94424187+	chr7:140848445-140848729-	chr7:97957807-97982973+	chr2:44752047-44832240-	chr19:34966047-34970117+	chr11:22232002-22239238-
chr6:38458491-38484125+	chr16:94659497-94673483+	chr13:14014643-14019887-	chr8:105384731-105396480-	chr2:48549698-48571851-	chr19:36595209-36599719+	chr11:22956153-22956692-
chr6:38461475-38490696+	chr16:96162559-96180120-	chr2:61817181-61830144+	chr8:106974827-106981339+	chr2:48814693-48873473+	chr19:36611364-36615643+	chr11:23261835-23271205+
chr6:38559204-38603468+	chr16:96173733-96185929-	chr18:54479722-54492710-	chr8:109626751-109635408+	chr2:48869800-48873473+	chr19:36845534-36852553+	chr11:23281306-23282726+
chr6:39166667-39195785-	chr16:4964771-4965466+	chr14:46626246-46654833-	chr8:110298075-110326551+	chr2:48870289-48899672+	chr19:36849289-36857989+	chr11:23286745-23294148+
chr6:39623579-39628655-	chr16:10236158-10247597+	chr9:65316743-65317421+	chr8:110380558-110398168+	chr2:52109351-52134976+	chr19:36961639-36961768+	chr11:23320661-23349343+
chr6:39628609-39659630-	chr16:12563857-12685720-	chr1:36505660-36505764-	chr8:110645758-110671182+	chr2:52116835-52132660+	chr19:36961639-36970038+	chr11:23333439-23355098+
chr6:40357045-40387541+	chr16:12679897-12767315-	chr11:108434130-108472094+	chr8:110978468-111011462-	chr2:55341850-55345582-	chr19:36966492-36969196+	chr11:23345150-23355098+
chr6:47218630-47230578+	chr16:12690957-12735209-	chr1:177944306-177951016-	chr8:122908668-122974792-	chr2:57338847-57367473+	chr19:36980987-36989029+	chr11:23370239-23375096+
chr6:47576536-47590845-	chr16:14141685-14154031-	chr11:69821317-69821531+	chr8:128759785-128799220-	chr2:5876360-5893221-	chr19:37044522-37068291-	chr11:23381225-23393961+
chr6:52721298-52742175+	chr16:32031584-32052700-	chr1:167242496-167242605-	chr8:128935026-128972527-	chr2:58896417-58983032-	chr19:37276515-37290814-	chr11:23432246-23436079+
chr6:56927024-56928015+	chr16:32898472-32898848+	chr11:51189930-51192525-	chr8:128972462-128993079-	chr2:58995556-59009185-	chr19:38959044-38959828+	chr11:23593426-23612048-
chr6:58882578-58894624+	chr16:37288287-37297186-	chr1:165057285-165069484-	chr8:128980104-128988832-	chr2:6059742-6081149+	chr19:40393388-40402310-	chr11:23606614-23622525-
chr6:59441080-59442784-	chr16:48844127-48961227-	chr9:65721327-65795495-	chr8:129085171-129138425+	chr2:62027117-62050505+	chr19:41774066-41792012-	chr11:23606614-23622529-
chr6:6597791-6619467+	chr16:48925986-48953803-	chr6:135237496-135240148+	chr8:129163831-129181247+	chr2:6408929-6415040+	chr19:42104858-42105483+	chr11:23606614-23631334-
chr6:71574115-71579836+	chr16:48925986-48961227-	chr1:97415006-97479086+	chr8:13357043-13365195+	chr2:66726154-66743831-	chr19:42908619-42991281-	chr11:23620229-23629031-
chr6:72434981-72439494-	chr16:52781298-52795714-	chr1:89762230-89766464+	chr8:13554654-13558672-	chr2:68390914-68441475-	chr19:44039173-44056195-	chr11:23649270-23651055-
chr6:72518911-72519882-	chr16:52791151-52795714-	chr3:102818219-102865136-	chr8:24914319-24938169-	chr2:68588789-68592824+	chr19:44934933-44949139+	chr11:25764096-25783568-
chr6:77635472-77758591-	chr16:55844380-55890849-	chr16:55860306-55890885-	chr8:25889957-25896721+	chr2:68588791-68593611+	chr19:45591729-45640521-	chr11:25768982-25783568-
chr6:8270473-8373967+	chr16:57290933-57292794-	chr2:52137154-52137471+	chr8:25946236-25964863-	chr2:68625383-68634082+	chr19:45846108-45921705-	chr11:26397746-26407648+
chr6:83772287-83775101+	chr16:77236952-77555967+	chrX:67920553-67920713-	chr8:27473521-27497571+	chr2:68688280-68717472+	chr19:46449829-46454846+	chr11:26397746-26434500+
chr6:83956694-83957592+	chr16:91651630-91655051+	chr17:46410775-46410877+	chr8:27534413-27535434+	chr2:68708857-68717293+	chr19:47746629-47748055-	chr11:26407548-26434500+
chr6:83959931-83966488+	chr16:96003860-96008214-	chr8:33292558-33362947-	chr8:27551352-27555434+	chr2:69649022-69656992+	chr19:53013399-53025383-	chr11:26434432-26459836+
chr6:87050921-87060600+	chr16:96004963-96009568-	chr11:95289772-95294622-	chr8:33255498-33361268-	chr2:70770004-70806669-	chr19:56831041-56855396+	chr11:29143986-29154863-
chr6:87833642-87838764-	chr16:96007837-96009987-	chr5:23823288-23824252-	chr8:33334176-33353399-	chr2:71040102-71040467+	chr19:56831041-56864439+	chr11:29194573-29202908+
chr6:92104004-92152471+	chr15:3988591-3992464-	chr16:8648648-8662500+	chr8:33735734-33758738+	chr2:71056495-71089933+	chr19:60212673-60220577-	chr11:29194573-29205704+
chr6:92138987-92149804+	chr15:4047465-4057775+	chr11:116455880-116455984+	chr8:3613368-3613709-	chr2:71596148-71602907+	chr19:60781354-60782358-	chr11:29400184-29430252+
chr6:92138987-92152417+	chr15:4902972-4905096+	chr15:81706401-81709606-	chr8:40500752-40510226-	chr2:73949049-73963420+	chr19:4158803-4159327-	chr11:29422540-29430252+
chr6:94549099-94550605+	chr15:4905533-4918376+	chr11:87388619-87401479-	chr8:41274995-41322051+	chr2:74522012-74573626-	chr19:5152045-5155947-	chr11:29470315-29477458+
chr6:94564622-94580247+	chr15:6735365-6750721+	chr12:110545595-110554896+	chr8:41321854-41325987+	chr2:74547161-74573626-	chr19:16619094-16628320-	chr11:29482109-29498612+
chr6:99435216-99460450-	chr15:7976968-8046489-	chr4:109883636-109901189+	chr8:45759053-45775703+	chr2:74554988-74573626-	chr19:32247994-32269981-	chr11:29705535-29708770+
chr7:100341031-100345106-	chr15:8116430-8128578+	chr8:111492695-111496895-	chr8:58427700-58536014-	chr2:74830122-74839658+	chr19:34812278-34827373-	chr11:29705535-29736498+
chr7:100626552-100639495+	chr15:8170306-8180982+	chr5:112795415-112797436+	chr8:61043233-61089799+	chr2:77089070-77108479-	chr19:36937216-36951177+	chr11:29716824-29736498+
chr7:102386150-102408389+	chr15:8170306-8247255+	chr14:31025498-31027545+	chr8:61049784-61086527+	chr2:77124122-77173607-	chr19:38864527-38896069+	chr11:29784064-29785755-
chr7:102496846-102505801+	chr15:8171693-8187578+	chr3:92584345-92584471+	chr8:61049784-61107033+	chr2:78254552-78301780+	chr19:40788301-40809472+	chr11:30446227-30454878-
chr7:104571921-104687113+	chr15:8336854-8343657-	chr17:25991258-26004644-	chr8:61054520-61107033+	chr2:78913674-78920209+	chr19:53159380-53161208+	chr11:30791092-30792038+
chr7:109392123-109425280-	chr15:8360297-8360915-	chr5:135181243-135181374+	chr8:61086399-61107033+	chr2:79332570-79368811-	chr18:5748694-5761433+	chr11:30819004-30835467+
chr7:110399296-110548162-	chr15:9634549-9653073-	chr11:113657003-113661218+	chr8:61098376-61107033+	chr2:8614846-8620864+	chr18:6049277-6065845-	chr11:30832134-30835467+
chr7:110545321-110560346-	chr15:9676287-9687980-	chr6:83961977-83972283+	chr8:64779698-64834568-	chr2:88674574-88726419+	chr18:6052862-6064421-	chr11:30837282-30837491+
chr7:112046927-112064444+	chr15:10509314-10530699-	chr2:151729491-151735626-	chr8:67713683-67720953-	chr2:90684973-90693929+	chr18:7217748-7268587-	chr11:30837282-30843588+
chr7:113525988-113620504+	chr15:10509314-10533808-	chr7:78902344-78916733+	chr8:70056386-70060659+	chr2:90725561-90727116-	chr18:7403186-7444105-	chr11:30850603-30856115+
chr7:113592745-113595096+	chr15:10583782-10599784-	chr1:59066108-59077969-	chr8:72852125-72912160-	chr2:91312977-91314338+	chr18:9959098-9970328+	chr11:30998313-31029066+
chr7:114319453-114331845-	chr15:12136396-12150464+	chr11:5283338-5289737-	chr8:73048294-73214312-	chr2:91383729-91424699-	chr18:10095413-10150316-	chr11:31055458-31061586+
chr7:114491440-114498017+	chr15:12152801-12156408+	chr10:13008707-13009129+	chr8:73214125-73340286-	chr2:91500989-91502046+	chr18:10755504-10768231+	chr11:3186065-3193904-
chr7:116360008-116403224+	chr15:27616324-27623358-	chr6:135235894-135236025-	chr8:75462609-75577994+	chr2:91810030-91810209+	chr18:11696743-11705867+	chr11:32499225-32500921+
chr7:118150470-118151735+	chr15:28331705-28333132+	chr9:111190168-111222237+	chr8:75462609-75629793+	chr2:92210230-92230724+	chr18:11705692-11722730+	chr11:32708188-32711997+
chr7:120556315-120572555+	chr15:31441510-31443291-	chr4:111418323-111454298+	chr8:75554843-75669499+	chr2:92271703-92293642+	chr18:12882196-12898301-	chr11:33243110-33283990-
chr7:120620001-120622117+	chr15:31492739-31509822-	chr4:35205768-35218916-	chr8:77277148-77384796-	chr2:92291605-92293642+	chr18:14796913-14799186+	chr11:33243110-33304010-
chr7:126149234-126149537-	chr15:33249926-33466717+	chr5:30246664-30267009+	chr8:77310731-77351672-	chr2:92291605-92294026+	chr18:20824967-20837189-	chr11:33264636-33266324-
chr7:126878723-126879452-	chr15:34099484-34118110+	chr9:100786492-100848738+	chr8:77351614-77450923-	chr2:92598616-92611823+	chr18:22109681-22150494-	chr11:33264636-33283990-
chr7:130739812-130753661+	chr15:34116311-34123766+	chr2:120513617-120516105-	chr8:78515586-78627599+	chr2:92975250-92993431-	chr18:24619078-24622667+	chr11:33264636-33318347-
chr7:131393755-131396851-	chr15:35422476-35423079+	chr16:46443365-46444309-	chr8:78515586-78663022+	chr2:98946522-98951563+	chr18:31827262-31827488+	chr11:33283908-33318347-
chr7:13305910-13309256+	chr15:35438713-35709813+	chr8:89491951-89494883+	chr8:78515586-78698571+	chr2:98946822-98951563+	chr18:32191901-32200038+	chr11:33283908-33329544-
chr7:133650501-133651135+	chr15:35438713-35770863+	chr14:14826936-14828541+	chr8:78515586-78706948+	chr3:100088282-100093051+	chr18:34289838-34300061+	chr11:33318239-33337914-
chr7:133930448-133934189+	chr15:35438713-35794489+	chr18:17032426-17057583+	chr8:78662987-78706948+	chr3:100578476-100632598-	chr18:34412681-34428268+	chr11:33441803-33493417-
chr7:137225756-137314293-	chr15:35607130-35652366+	chr3:30156808-30156938-	chr8:79701774-79708552-	chr3:100616963-100644621-	chr18:34414463-34417049+	chr11:33441803-33504828-
chr7:138873001-138882332+	chr15:35642398-35770863+	chr5:65284849-65319530-	chr8:85732373-85767052-	chr3:101425451-101427440+	chr18:34603707-34604923-	chr11:33474887-33486083-
chr7:139454054-139511471+	chr15:35709126-35745784+	chr17:25199767-25210886+	chr8:85835021-85839000-	chr3:103337399-103348395+	chr18:34810259-34834351+	chr11:33474887-33493417-
chr7:139454054-139538263+	chr15:36046014-36050238-	chr2:109991123-109996769+	chr8:85870152-85970997+	chr3:103344294-103344643+	chr18:34909143-34914175-	chr11:33474887-33504828-
chr7:142735257-142763778-	chr15:36048736-36087468-	chr1:90070532-90080897-	chr8:85875017-85922242+	chr3:103928351-103930154+	chr18:35317842-35325475-	chr11:33478164-33504828-
chr7:143141584-143261376+	chr15:37988204-37989396-	chr7:132771578-132851491-	chr8:86505111-86507976-	chr3:104455487-104456848+	chr18:35571843-35572935+	chr11:3425282-3432620-
chr7:143529418-143541778-	chr15:37997193-37997720-	chr2:181322312-181338354+	chr8:86860426-86862110-	chr3:104607632-104632333-	chr18:36575019-36581215+	chr11:43422893-43425681-
chr7:143532309-143541778-	chr15:37998287-38048149-	chr17:62485578-62560460-	chr8:91021766-91026887+	chr3:104889286-104892311+	chr18:36575019-36591541+	chr11:43704534-43705477+
chr7:143534370-143535985-	chr15:38007950-38022474-	chr17:30840553-30856094+	chr8:91280718-91305017-	chr3:106016950-106021765+	chr18:38299754-38309713+	chr11:4401445-4409158-
chr7:144644708-144650554-	chr15:38028633-38030938-	chr9:41478638-41490435+	chr8:93999098-94005225-	chr3:106566591-106570897-	chr18:39243606-39246924+	chr11:4401445-4427385-
chr7:16828761-16831138+	chr15:38491691-38492243-	chr18:46587569-46587739-	chr8:94579400-94597108-	chr3:107076255-107093944-	chr18:39415696-39428780-	chr11:4408590-4412280-
chr7:19637649-19638973+	chr15:38500298-38501600-	chr2:9952826-10042530-	chr9:100495521-100508672-	chr3:107306213-107319215-	chr18:42234581-42236826-	chr11:4408590-4427385-
chr7:25484963-25531462+	chr15:39274976-39292312+	chr9:59400108-59405855-	chr9:100705153-100834541+	chr3:107311429-107319215-	chr18:44405210-44405760+	chr11:44557256-44561821+
chr7:25531067-25531462+	chr15:39275414-39616510+	chr4:110580051-110580175+	chr9:100705153-100848738+	chr3:108123542-108123837-	chr18:54894451-54895637-	chr11:44869092-44883955+
chr7:27187145-27195556-	chr15:39452040-39616510+	chr17:56017534-56017653+	chr9:100776756-100796855+	chr3:108357665-108360856-	chr18:56531490-56532594-	chr11:4498888-4546268-
chr7:28184417-28185109+	chr15:43262599-43266259-	chr3:96754335-96765757+	chr9:101144311-101175402-	chr3:108465606-108468016-	chr18:56544965-56562675-	chr11:4504032-4531305-
chr7:28776858-28778990+	chr15:43492170-43511810+	chr17:5410922-5411029+	chr9:10144089-10172122-	chr3:109085733-109092528+	chr18:58952344-58989024+	chr11:4507590-4531305-
chr7:29258168-29260430-	chr15:43495164-43510896+	chr3:126208133-126227712+	chr9:102594508-102623593-	chr3:110289151-110341178+	chr18:60546221-60555204+	chr11:4517741-4531305-
chr7:29709807-29710534-	chr15:55586311-55606799+	chr15:55619788-55619916-	chr9:102861874-102875883+	chr3:110302281-110331044+	chr18:60695336-60705163-	chr11:4517741-4546268-
chr7:29721042-29721662-	chr15:57936091-57942679+	chr2:121933086-121937570-	chr9:103334056-103344036+	chr3:116328479-116404618-	chr18:60837897-60839633-	chr11:4517741-4549356-
chr7:30245287-30247668-	chr15:57940623-57940799+	chr7:81212846-81212955+	chr9:105314687-105353153-	chr3:121973879-121993717+	chr18:61137403-61150518-	chr11:4520832-4546268-
chr7:38275969-38315390+	chr15:58052224-58064180-	chr3:32238801-32279262-	chr9:106184180-106186512+	chr3:122794260-122818067+	chr18:63755036-63796281+	chr11:4527836-4531305-
chr7:38275969-38385184+	chr15:58104431-58105662-	chr6:31426714-31428225+	chr9:106434530-106436220-	chr3:123434207-123437862+	chr18:63924812-63935948+	chr11:4546189-4549356-
chr7:38275969-38444297+	chr15:58109948-58117346-	chr15:83577925-83578051-	chr9:107742601-107745006-	chr3:127583584-127617294+	chr18:64461521-64478770-	chr11:45883710-45895129+
chr7:38307099-38315390+	chr15:64099532-64111076-	chr12:80475723-80497042+	chr9:107847268-107853403-	chr3:12957145-12957528+	chr18:64581901-64605400-	chr11:45983319-45984896+
chr7:38311833-38333646+	chr15:64122008-64129304-	chr15:52045288-52045593-	chr9:107860349-107861729-	chr3:131766500-131796205+	chr18:65437822-65464841+	chr11:4782187-4820493-
chr7:38331922-38333646+	chr15:65997701-66031470-	chr17:28803874-28821592+	chr9:108615025-108616828-	chr3:133737251-133759641+	chr18:67414078-67442850-	chr11:4799861-4820493-
chr7:38536869-38562424+	chr15:66437595-66449634-	chr4:86969303-86980095-	chr9:108616678-108617435-	chr3:137885273-137904854+	chr18:67428981-67434229-	chr11:4803678-4808325-
chr7:38859715-38861773+	chr15:66469817-66489640-	chr16:43915450-43915603+	chr9:109999772-110027792+	chr3:137885273-137908619+	chr18:67633451-67637363-	chr11:4803678-4818627-
chr7:39180410-39188618+	chr15:66580069-66609608+	chr16:17867945-17868061-	chr9:110202503-110206153+	chr3:138108941-138116826+	chr18:67800655-67803156+	chr11:4803678-4820493-
chr7:39200364-39215544+	chr15:66604027-66637032+	chr2:10368498-10404678+	chr9:110202503-110213643+	chr3:138468834-138475078-	chr18:67820289-67828474+	chr11:4806254-4820493-
chr7:39200364-39215885+	chr15:66609526-66624099+	chr3:144698873-144699060+	chr9:110352946-110362523+	chr3:139212252-139273266+	chr18:67852904-67866554+	chr11:4808257-4820493-
chr7:41048255-41113772-	chr15:66764265-66828566+	chr17:71648773-71653522+	chr9:111233323-111268303-	chr3:139701625-139760118+	chr18:68064217-68106691+	chr11:4816082-4820493-
chr7:41048255-41204041-	chr15:68995052-69024839+	chr9:82592554-82687165-	chr9:117945599-118014248-	chr3:141249170-141249770+	chr18:74219383-74219567+	chr11:49685087-49685352-
chr7:41048632-41084033-	chr15:72685283-72757358-	chr17:82773630-82792314-	chr9:117959967-118014248-	chr3:144006282-144103666-	chr18:74273735-74274773+	chr11:50196944-50197703+
chr7:41612371-41613251+	chr15:73229861-73365195-	chr2:34773192-34774375-	chr9:118047413-118051502+	chr3:144434482-144465285-	chr18:75119111-75123583+	chr11:50299129-50301054-
chr7:41786722-41788052+	chr15:73257034-73394744-	chr7:67647692-67669848+	chr9:119134469-119135294+	chr3:152213977-152236693+	chr18:76286860-76292984+	chr11:50301758-50308929-
chr7:44106379-44191880+	chr15:73262514-73275641-	chrX:7076215-7076446+	chr9:121044686-121146413-	chr3:152420015-152428847+	chr18:76994394-77007883-	chr11:50304326-50308929-
chr7:4501266-4646940-	chr15:73321041-73343359-	chr10:128548490-128548973-	chr9:121044686-121160403-	chr3:152822627-152869075+	chr18:77002431-77019255-	chr11:50307470-50308929-
chr7:46940133-46955089-	chr15:73584338-73587724-	chr12:98431693-98432289+	chr9:121152090-121160403-	chr3:153857433-153879433-	chr18:77126857-77130123+	chr11:50307470-50310867-
chr7:48017207-48065291+	chr15:73584338-73606076-	chr5:5227164-5249228-	chr9:122131893-122137601+	chr3:154257748-154270130+	chr18:77643068-77653296-	chr11:50906086-50912401-
chr7:51936554-51953301+	chr15:75837467-75840564-	chr16:3986848-3987000+	chr9:12928952-13051335-	chr3:156409994-156419674+	chr18:77846379-77861909+	chr11:50906090-50912401-
chr7:6172538-6178364+	chr15:76049564-76050049-	chr18:36748551-36748718+	chr9:15607780-15612156-	chr3:157988640-158003809+	chr18:77873361-77875919+	chr11:5105433-5105717+
chr7:61736899-61814190-	chr15:76051754-76057575-	chr8:41330806-41330920+	chr9:21569455-21575518+	chr3:159378093-159383622-	chr18:80079825-80080047+	chr11:51601750-51601890-
chr7:61945131-61986276-	chr15:76182910-76183445-	chr2:121202543-121205111-	chr9:22552136-22579593+	chr3:16189478-16205424+	chr18:80420443-80434328-	chr11:51716439-51731905-
chr7:62693535-62705327-	chr15:76347259-76347594-	chr2:38125944-38126648-	chr9:22574223-22679064+	chr3:19582001-19584276-	chr18:80836355-80869793-	chr11:51721815-51729575-
chr7:62693535-62808209-	chr15:76497768-76498691+	chr4:52792816-52792917-	chr9:22575111-22679064+	chr3:19996900-20012811-	chr18:80836355-80877373-	chr11:51721815-51731905-
chr7:62737275-62778452-	chr15:76600938-76601337-	chr14:38965097-38977315+	chr9:22643745-22793933+	chr3:20395047-20437559-	chr18:82664838-82674485-	chr11:51726485-51731905-
chr7:68792359-68810794+	chr15:76693014-76693514+	chr16:55813950-55819022-	chr9:22643745-22812543+	chr3:20423039-20456551-	chr18:84315806-84354691-	chr11:51729452-51734661-
chr7:73706316-73730000-	chr15:77097940-77117067-	chr4:121660645-121661096+	chr9:23293405-23406831+	chr3:20502946-20506104-	chr18:88972372-88979716+	chr11:51729452-51736521-
chr7:75361502-75431383-	chr15:79135943-79136306-	chr3:35831366-35839214+	chr9:24473774-24485729-	chr3:20503066-20506104-	chr18:89042136-89048520+	chr11:52018277-52027341+
chr7:76904281-76925916+	chr15:79539319-79543856-	chr6:140766898-140833851+	chr9:24581130-24646379-	chr3:24413350-24433210-	chr18:90517394-90523629+	chr11:52025839-52032524+
chr7:80604351-80609932-	chr15:80235805-80236153+	chr2:31293454-31295022-	chr9:24643712-24669410-	chr3:26909254-26927389+	chr18:90519105-90533274+	chr11:52236837-52245121+
chr7:82750792-82763414+	chr15:80884207-80902712+	chr17:63896018-63945765+	chr9:25301412-25306265+	chr3:26909257-26927389+	chr18:5633204-5705243+	chr11:52403046-52403557+
chr7:85618537-85621275+	chr15:80960395-80962786+	chr15:74670953-74671065+	chr9:26978985-26992288-	chr3:26914735-26927389+	chr18:6441122-6441912-	chr11:53284100-53289164-
chr7:88850859-88854275-	chr15:81436714-81438180+	chr18:24283003-24283109-	chr9:29035899-29040336+	chr3:28895555-28902309+	chr18:9345194-9399278-	chr11:5329879-5338763-
chr7:89279967-89307264-	chr15:81624525-81627534+	chr6:148890609-148895156-	chr9:32129570-32170176+	chr3:30914095-30931892-	chr18:9353407-9399278-	chr11:53368075-53380672+
chr7:92040798-92126642+	chr15:81639741-81641425+	chr9:75167019-75176611+	chr9:35118199-35123694+	chr3:32238833-32248697-	chr18:9377267-9399278-	chr11:53368660-53380672+
chr7:92645990-92653249-	chr15:81912009-81912181+	chr14:64714074-64728324+	chr9:3634439-3797381+	chr3:33813105-33820016-	chr18:17122253-17146411+	chr11:53399589-53404602+
chr7:97664610-97669793+	chr15:82172753-82199820+	chr17:23815835-23816023+	chr9:37278967-37279750-	chr3:33813105-33821514-	chr18:34473550-34491112-	chr11:54390467-54406033+
chr7:97883472-97889020+	chr15:83313469-83324150-	chr5:112785557-112785667-	chr9:37311318-37316527-	chr3:34222032-34265119-	chr18:34580800-34596264-	chr11:54390467-54409730+
chr7:97957807-97969253+	chr15:83358063-83358822-	chr3:144687293-144687529-	chr9:40314967-40317593-	chr3:40716516-40725048+	chr18:35417081-35418195-	chr11:54390467-54417850+
chr7:98229572-98257777-	chr15:83608724-83621531-	chr17:47678844-47680902+	chr9:40910936-40961212-	chr3:40750675-40797611+	chr18:35609593-35613502+	chr11:54466087-54475766+
chr7:98251890-98259457-	chr15:83904165-83924461-	chr8:24916288-24938169-	chr9:44158514-44159108-	chr3:40989990-41036817+	chr18:42931101-42938176-	chr11:54466087-54480684+
chr7:99448179-99451796+	chr15:86299647-86366680+	chr13:37669050-37671499-	chr9:44163339-44164889-	chr3:41629518-41682372-	chr18:62555847-62556121-	chr11:54466087-54482586+
chr8:103575605-103579719-	chr15:88729324-88730704-	chr11:112618068-112624346-	chr9:44166453-44169176-	chr3:41681696-41734235-	chr18:82644057-82685339-	chr11:54466087-54490938+
chr8:104516129-104518263-	chr15:88963414-88966494-	chr6:115888793-115888923+	chr9:44173253-44201207-	chr3:46013037-46086987+	chr18:82664838-82685339-	chr11:54466087-54493394+
chr8:104522647-104523638-	chr15:89018150-89021310+	chr3:95346615-95348095-	chr9:44612828-44614316+	chr3:4630301-4631372-	chr7:16107553-16109167+	chr11:54466087-54499557+
chr8:106083811-106109129+	chr15:89246258-89256849+	chr9:77349101-77353237-	chr9:45809704-45818089-	chr3:49050454-49051005-	chr7:17006907-17022656-	chr11:54466087-54504906+
chr8:106219920-106338581+	chr15:89268503-89269962+	chr3:95490331-95490568-	chr9:45890804-45898491-	chr3:49207387-49236008+	chr7:19977789-19988253+	chr11:54466087-54510079+
chr8:107580888-107586716-	chr15:89305544-89306293-	chr9:95900803-95900937+	chr9:45972942-45975197-	chr3:49217406-49236008+	chr7:27212312-27219702-	chr11:54489269-54510079+
chr8:109706357-109709527+	chr15:89351983-89352527-	chr16:4453286-4460668-	chr9:47787971-47818817+	chr3:49287971-49322895+	chr7:27324087-27324206-	chr11:54490803-54496687+
chr8:110205856-110211835-	chr15:90540232-90619735-	chr16:31812668-31867922+	chr9:51785736-51816841+	chr3:49403665-49422490-	chr7:27556414-27565728+	chr11:54543579-54568496+
chr8:110500641-110509123+	chr15:90956295-90959748-	chr17:35852777-35852881-	chr9:51821163-51826913+	chr3:55047204-55054521-	chr7:27556414-27571701+	chr11:54552790-54568496+
chr8:111971196-111990412-	chr15:91159104-91182802-	chr2:91566668-91577703+	chr9:51948577-51957197-	chr3:55058275-55059712+	chr7:29244782-29245821+	chr11:54568353-54620063+
chr8:116484603-116485772-	chr15:93254301-93259190-	chr7:97738032-97738241+	chr9:52060832-52065919+	chr3:55058275-55074707+	chr7:29822980-29824953+	chr11:54668614-54684026+
chr8:119482628-119504863-	chr15:93410692-93441712+	chr15:33466626-33479832+	chr9:52081019-52100463+	chr3:5534667-5562280+	chr7:30245287-30251455-	chr11:54832487-54841202-
chr8:119582694-119588267-	chr15:94379725-94394774-	chr10:75257874-75267595+	chr9:53157171-53207554-	chr3:5539182-5546392+	chr7:30253983-30262749-	chr11:54834575-54841202-
chr8:11996318-12022497+	chr15:96358920-96363762+	chr18:34462061-34465220-	chr9:53519992-53533966-	chr3:5609794-5617756+	chr7:30528280-30533032-	chr11:5590829-5620147+
chr8:122928784-123035216-	chr15:98907894-98908596-	chr14:21792404-21800406+	chr9:53644487-53658680-	chr3:57802447-57833815+	chr7:34116594-34119206-	chr11:5592828-5620147+
chr8:12632238-12641207-	chr15:99149634-99180760+	chr9:94284504-94288601-	chr9:54998012-55005159+	chr3:58029877-58049882-	chr7:34144490-34147675-	chr11:5596714-5609409+
chr8:128943700-128974534-	chr15:99278689-99285665-	chr13:63321867-63400318-	chr9:55482273-55495823-	chr3:58710858-58717823+	chr7:34351286-34353847-	chr11:5596714-5615578+
chr8:128961554-128988832-	chr15:99334393-99334853-	chr1:89703410-89743896+	chr9:55495562-55500164-	chr3:58710858-58740345+	chr7:34357434-34365737-	chr11:5596714-5620147+
chr8:128984955-128993079-	chr15:99626183-99626557-	chr17:87422514-87425721-	chr9:55580207-55762364-	chr3:58831953-58842123+	chr7:35511215-35529271-	chr11:5596714-5632209+
chr8:128984955-129027666-	chr15:99984917-99997476+	chr2:157175528-157194061-	chr9:55655905-55762364-	chr3:64054539-64089584+	chr7:35787718-35801528-	chr11:5596714-5635387+
chr8:128985380-129000864-	chr15:100514029-100525672-	chr5:22638653-22652562+	chr9:55655905-55809183-	chr3:64719327-64724932-	chr7:43301170-43311250-	chr11:5596714-5639185+
chr8:128988760-129027666-	chr15:33249926-33304554+	chr12:71354519-71358218+	chr9:55685880-55809183-	chr3:65715006-65740083+	chr7:43609786-43612639+	chr11:5628327-5635387+
chr8:129026599-129027666-	chr15:33280695-33302547+	chr12:100595815-100628159-	chr9:55685880-55816809-	chr3:65725311-65773173+	chr7:44885339-44891907-	chr11:5635028-5635387+
chr8:129109900-129111005+	chr15:35376629-35534360+	chr7:81357305-81436377-	chr9:55685880-55838260-	chr3:65781371-65831036+	chr7:45142780-45148740-	chr11:56406668-56416658-
chr8:129109900-129136649+	chr15:35422308-35491217+	chr10:86693377-86693933-	chr9:55685880-55859918-	chr3:66994517-67007645+	chr7:45383804-45387305-	chr11:5660643-5662527+
chr8:129109900-129145608+	chr15:35452098-35491217+	chr11:106789254-106792584+	chr9:55757993-55838260-	chr3:67079220-67082709+	chr7:45530569-45549159+	chr11:5660643-5672589+
chr8:129109900-129167011+	chr15:35471883-35491217+	chr13:49654347-49656753+	chr9:55757993-55859918-	chr3:67349909-67356356+	chr7:45549230-45549965+	chr11:5660643-5675865+
chr8:129110173-129181232+	chr15:39237914-39345620+	chr11:29194552-29202908+	chr9:55807013-55921338-	chr3:68935847-68951469-	chr7:46762943-46764925-	chr11:5660643-5681435+
chr8:129131039-129138425+	chr15:39237914-39616510+	chr9:95893420-95893524-	chr9:55838120-55874904-	chr3:69074074-69102248-	chr7:46801672-46805123+	chr11:5660643-5687482+
chr8:129131039-129167251+	chr15:39627020-39627771+	chr2:68643594-68667709+	chr9:55883847-55921338-	chr3:75037714-75061655-	chr7:46801672-46814204+	chr11:5660643-5689349+
chr8:14026415-14088423-	chr15:40746466-40774146+	chr14:102867481-102869521-	chr9:56003976-56009959-	chr3:75037714-75085550-	chr7:48799829-48808926+	chr11:5662353-5672589+
chr8:22311280-22327805+	chr15:40901691-40954804+	chrX:7075947-7076274-	chr9:57019904-57023083+	chr3:75052373-75052630-	chr7:51926403-51953301+	chr11:5662353-5681435+
chr8:22333165-22336559+	chr15:44300719-44302159-	chr10:86713061-86713514-	chr9:57912638-57920561+	chr3:75071632-75093182-	chr7:56050856-56091025+	chr11:59741120-59771702+
chr8:24614792-24668590-	chr15:44376508-44405992-	chr2:117250432-117260353+	chr9:59394878-59396611-	chr3:75298106-75323784-	chr7:56100079-56106532+	chr11:59743771-59769299+
chr8:24651737-24668590-	chr15:64208484-64218855-	chr3:19217347-19218305-	chr9:59426123-59454469-	chr3:75358347-75382079-	chr7:56135486-56137394+	chr11:59743771-59770046+
chr8:24781566-24852278-	chr15:66149871-66260383-	chr6:4985681-4989012-	chr9:59426123-59467864-	chr3:75358347-75397101-	chr7:56137469-56153191+	chr11:59764380-59772217+
chr8:24852240-24872761-	chr15:72685283-73066269-	chr9:42415907-42416032-	chr9:59467797-59477412-	chr3:79373987-79374659+	chr7:56184626-56184964+	chr11:59820005-59837020-
chr8:24898454-24938169-	chr15:73330849-73402887-	chr18:5174750-5214919-	chr9:59894761-59896537+	chr3:79515103-79518191-	chr7:64308128-64321233+	chr11:59821300-59833144-
chr8:24938105-24939056-	chr15:76248301-76248556-	chr7:41686294-41694867+	chr9:63322203-63343456-	chr3:82311480-82334481-	chr7:64819765-64856219-	chr11:60270318-60275002-
chr8:25591465-25596445-	chr15:76357908-76358630+	chr14:51716157-51716445-	chr9:63496044-63512320-	chr3:82861396-82866861-	chr7:67002458-67078377+	chr11:60517148-60517538+
chr8:25827174-25833846-	chr15:83306881-83358037-	chr3:142259130-142277998-	chr9:63521995-63525247-	chr3:82863905-82869705-	chr7:67529586-67560064-	chr11:60745817-60749589-
chr8:27462037-27507394+	chr15:85044780-85061765+	chr18:80749819-80754429-	chr9:63588330-63594868-	chr3:82864401-82866647-	chr7:73490479-73491424-	chr11:60747866-60749589-
chr8:3543954-3546621+	chr15:98094384-98121362+	chr7:142729569-142764062-	chr9:64146825-64155219-	chr3:83960687-83962421-	chr7:73490479-73507913-	chr11:6113243-6125561-
chr8:40178451-40193805+	chr15:102445025-102445522+	chr17:30767799-30767963+	chr9:64155164-64161441-	chr3:84584569-84604370+	chr7:73493425-73503514-	chr11:61522406-61535383-
chr8:40335810-40340329+	chr15:102447314-102447461+	chr18:35650343-35650936-	chr9:64857667-64873139+	chr3:84592466-84604370+	chr7:73515726-73519708-	chr11:61532518-61535383-
chr8:40445778-40474807+	chr14:8130604-8144711+	chr14:57696120-57734418-	chr9:65034875-65060282+	chr3:8553865-8554738+	chr7:74346648-74359919-	chr11:61787429-61803787-
chr8:40526927-40547450+	chr14:8166713-8171530-	chr10:28334476-28354779+	chr9:65034875-65078105+	chr3:85636924-85645048+	chr7:75569884-75586340+	chr11:61886700-61909946-
chr8:43665472-43692903-	chr14:11952716-11962722+	chr10:59141553-59183577-	chr9:65322544-65322843+	chr3:86295089-86304733+	chr7:79399136-79407409+	chr11:61890238-61909946-
chr8:46301640-46307098+	chr14:14771209-14786423+	chr18:82956669-82956809-	chr9:65686196-65687973+	chr3:86641491-86664590+	chr7:79450485-79465371-	chr11:61893380-61900446-
chr8:46596825-46605688+	chr14:14826936-14840604+	chr6:92138987-92159389+	chr9:66470238-66471973+	chr3:88100626-88102067+	chr7:79451860-79452028-	chr11:61896648-61916266-
chr8:47542882-47547838+	chr14:14855676-14885128+	chr2:109780195-109781236-	chr9:7001341-7006876-	chr3:88634410-88639492+	chr7:79675272-79679166+	chr11:61909848-61916266-
chr8:58593691-58606847-	chr14:14860926-14863501+	chr5:29130028-29138293-	chr9:7005490-7050483-	chr3:88761726-88762549-	chr7:80304681-80311180+	chr11:6193154-6193476-
chr8:66495762-66503159-	chr14:14937574-14957605+	chr6:57707408-57778623+	chr9:70475776-70476668-	chr3:88857131-88863612+	chr7:80326309-80329162-	chr11:62128200-62132454+
chr8:71141337-71170787+	chr14:14937574-14986777+	chr17:50917527-50923419-	chr9:70703287-70754325+	chr3:89212981-89213833+	chr7:80502283-80509563-	chr11:62146306-62161910+
chr8:71841650-71845549-	chr14:16818690-16819151-	chr7:102138732-102163822-	chr9:72295279-72302006+	chr3:94450151-94452779+	chr7:80722962-80726101-	chr11:62283597-62292218+
chr8:71880197-71880694-	chr14:17963061-17963321+	chr11:73137958-73138066+	chr9:72295279-72308068+	chr3:94485303-94485576+	chr7:81292237-81295766+	chr11:62325487-62330924-
chr8:72280221-72283441-	chr14:20338129-20338496-	chr19:5307223-5307365-	chr9:72335047-72339048+	chr3:94519048-94531271-	chr7:81870697-81876094+	chr11:62340408-62345318-
chr8:74078148-74081841-	chr14:20351312-20375613+	chr3:144706656-144712730+	chr9:72449151-72449559+	chr3:94528912-94571632-	chr7:81973190-81978517-	chr11:62342997-62345318-
chr8:75546046-75577994+	chr14:20576473-20589487-	chr17:83798668-83804597+	chr9:72577039-72593360+	chr3:95035261-95035897+	chr7:82692463-82698017+	chr11:62349353-62354688-
chr8:77257326-77277307-	chr14:20726994-20727615-	chr2:68739313-68748383+	chr9:72669952-72677531+	chr3:95188606-95190738-	chr7:84343742-84361668-	chr11:62349353-62359934-
chr8:77344640-77351672-	chr14:21037978-21041090-	chr13:24813742-24813922-	chr9:72669952-72718384+	chr3:96115804-96136624+	chr7:92605208-92619725-	chr11:62351378-62354688-
chr8:77450693-77476937-	chr14:21832884-21840569+	chr12:111992462-112001824+	chr9:72669952-72721661+	chr3:97907221-97921245+	chr7:92610545-92619683-	chr11:62358855-62359934-
chr8:77652396-77755566+	chr14:22577848-22596542+	chr8:70375730-70387208+	chr9:77164765-77243727-	chr3:99982261-100001461+	chr7:92660959-92663656-	chr11:62383161-62391033-
chr8:78515586-78555021+	chr14:26418113-26426682-	chr11:116852086-116852202-	chr9:7819021-7835379-	chr4:107073521-107073960+	chr7:97312252-97313592-	chr11:62384718-62391033-
chr8:79278202-79285559-	chr14:26418113-26428316-	chr13:99429721-99429841-	chr9:7952953-7973911-	chr4:107185778-107200496+	chr7:97507716-97513669+	chr11:62419598-62433699-
chr8:7956537-8062054-	chr14:26422421-26428316-	chr10:85098700-85099039+	chr9:80217616-80228987+	chr4:107335009-107336524+	chr7:97660813-97664766+	chr11:62433563-62438515-
chr8:79658909-79664111+	chr14:26438679-26473971-	chr10:128126795-128126923-	chr9:83952524-83991822+	chr4:108505824-108542443+	chr7:97893965-97904834+	chr11:6296952-6316855+
chr8:79707234-79708552-	chr14:26438679-26482966-	chr10:80519959-80520147-	chr9:86646311-86679952-	chr4:109794768-109890990+	chr7:97957807-97972185+	chr11:6313788-6317080+
chr8:81714057-81717995-	chr14:26900423-26914330+	chr7:41233360-41254542-	chr9:88753539-88779344+	chr4:109883636-109901149+	chr7:97961558-97972021+	chr11:65038616-65041510-
chr8:84957642-84960104-	chr14:29293065-29300826-	chr16:18310869-18316734-	chr9:96273839-96290627+	chr4:110452993-110524680+	chr7:98076990-98077193-	chr11:65706984-65712297-
chr8:85810545-85839000-	chr14:30738539-30802671+	chr6:8373906-8402051+	chr9:99060185-99122376-	chr4:110478465-110542315+	chr7:98223912-98257777-	chr11:65706984-65719603-
chr8:85875017-85957654+	chr14:30738539-30811564+	chr3:103043636-103043931+	chr9:99281028-99291695+	chr4:110664493-110753868+	chr7:98610667-98621540-	chr11:65719484-65756371-
chr8:85894816-85923788+	chr14:30769799-30802671+	chr12:77277361-77279032+	chrX:102441896-102485523+	chr4:111044004-111119041+	chr7:98988184-99016674-	chr11:65886615-65906962-
chr8:86724184-86725856-	chr14:30974215-30980078+	chr19:33127717-33131177-	chrX:111963540-112068498+	chr4:111114174-111119041+	chr7:100266665-100268306+	chr11:65969966-65990535-
chr8:88391168-88394358-	chr14:31006459-31011030+	chr4:108478873-108508433+	chrX:112171508-112178488+	chr4:111780755-111799145+	chr7:101833536-101833838-	chr11:67603108-67643366+
chr8:90843954-90849759+	chr14:31013167-31017866-	chr2:120584269-120586276+	chrX:113064847-113160040-	chr4:116222304-116302504+	chr7:102023312-102023413-	chr11:68764236-68771057+
chr8:91441663-91522896+	chr14:31017929-31018928-	chr2:19817588-19871154+	chrX:129801395-129903039+	chr4:118898109-118903930-	chr7:102127764-102132861-	chr11:68836150-68845424-
chr8:93256864-93379770-	chr14:31025498-31036059+	chr11:20652058-20652312+	chrX:157990108-157996684-	chr4:119433950-119437251+	chr7:102132632-102147377-	chr11:69026074-69026579+
chr8:93305817-93379770-	chr14:31030844-31074982+	chr11:33318239-33318347-	chrX:159443923-159446098+	chr4:120444476-120483833+	chr7:102134564-102195888-	chr11:69483238-69500858-
chr8:94667597-94673071+	chr14:31106349-31107108+	chr12:112007512-112015962+	chrX:161171490-161202097+	chr4:121095552-121099466-	chr7:102138732-102147377-	chr11:69486959-69495264-
chr8:97147337-97162635-	chr14:31240859-31249717-	chr11:4536831-4539774-	chrX:162438648-162507652-	chr4:126073805-126091025+	chr7:102145557-102163822-	chr11:69495072-69500858-
chr9:100663250-100738142+	chr14:31255210-31255512+	chr12:54929523-54935577-	chrX:162784322-162790806-	chr4:126076717-126083724+	chr7:102450901-102459590+	chr11:69497814-69500858-
chr9:101125023-101186036-	chr14:31375210-31375603-	chr8:70391202-70393073-	chrX:23756440-23788165+	chr4:126272678-126275257+	chr7:105657174-105668602+	chr11:69649728-69651723+
chr9:101211131-101213562-	chr14:32217660-32250096+	chr12:85818524-85832001+	chrX:60569674-60680311+	chr4:126864077-126870294-	chr7:107284782-107297745+	chr11:70874746-70884968+
chr9:102521372-102522288-	chr14:34221842-34222843+	chr11:30832134-30839021+	chrX:66810218-66854344-	chr4:126923064-126926005-	chr7:109020517-109022753+	chr11:70874746-70887171+
chr9:102592895-102621728-	chr14:34319882-34336576+	chr4:81360004-81363190-	chrX:92522743-92663804-	chr4:128297191-128338697+	chr7:109921194-109935553-	chr11:70874746-70893688+
chr9:102607326-102623593-	chr14:34441099-34460612-	chr13:108531391-108536846+	chrX:93375591-93493581-	chr4:129322079-129322239-	chr7:109933613-109935553-	chr11:70900472-70908517+
chr9:103341928-103345879+	chr14:34724706-34726011+	chr15:37018544-37024001+	chrY:1324859-1341880-	chr4:130668925-130728164+	chr7:110124456-110139707+	chr11:70900472-70925912+
chr9:104113462-104126788+	chr14:34724706-34736845+	chr17:65852120-65864732-	chrY:1350526-1364781-	chr4:130668925-130741556+	chr7:110134755-110139319+	chr11:70917315-70925912+
chr9:108611633-108615146-	chr14:34739231-34744904+	chr18:32722922-32797929-	chrY:2116135-2121830-	chr4:131699566-131699900-	chr7:110362040-110369587-	chr11:71013110-71018377-
chr9:108714273-108733263+	chr14:45172514-45213524-	chr4:107676842-107676992+		chr4:131902745-131903361-	chr7:110369392-110371657-	chr11:71098871-71099744-
chr9:108740688-108745623+	chr14:45183046-45213524-	chr2:121269904-121296032-		chr4:132383282-132413123-	chr7:110377964-110451961-	chr11:72070303-72075035-
chr9:109688330-109789716-	chr14:45341282-45343727+	chr11:84369020-84371446-		chr4:133627200-133627360-	chr7:110449895-110461242-	chr11:72092528-72120182-
chr9:109879231-109887346+	chr14:45354946-45359356+	chr2:167424143-167424277-		chr4:134148010-134185678-	chr7:111076938-111077492-	chr11:72158792-72159520-
chr9:109978850-110027792+	chr14:45354946-45366659+	chr1:155101152-155108149+		chr4:134401469-134413455+	chr7:112053217-112077959+	chr11:72316745-72318518+
chr9:110213509-110222156+	chr14:45359259-45372478+	chr3:88983674-88983819+		chr4:137610690-137628245+	chr7:113328339-113332895-	chr11:72663071-72673057+
chr9:11102515-11108097+	chr14:48480304-48486910+	chr2:91203601-91211342+		chr4:138096752-138108802+	chr7:114491440-114498051+	chr11:72663071-72679492+
chr9:111170256-111177316+	chr14:52215173-52221424-	chr1:92861169-92881891-		chr4:14749044-14775083-	chr7:114497912-114508912+	chr11:72712157-72714483+
chr9:111188762-111215978+	chr14:54265393-54266948+	chr4:4765533-4765641-		chr4:147756120-147807183-	chr7:115486548-115512769-	chr11:72817931-72826262+
chr9:111190168-111207889+	chr14:56425600-56465817+	chr13:36482458-36485382+		chr4:149539829-149548889+	chr7:116180394-116181285-	chr11:72817931-72831721+
chr9:113188225-113214256-	chr14:56500428-56509335+	chr2:156536428-156545370-		chr4:151950394-151957204+	chr7:116359996-116376559-	chr11:72817931-72837281+
chr9:113443408-113444221+	chr14:56503918-56522563+	chr10:4353220-4353344+		chr4:15281007-15283330+	chr7:116363349-116364616-	chr11:73331088-73343860+
chr9:114133260-114181821+	chr14:56509279-56524405+	chr17:13467707-13475165-		chr4:153969941-153971660-	chr7:116378620-116394358-	chr11:74784058-74787695+
chr9:114302281-114314649-	chr14:56529688-56549556-	chr1:165390414-165399868-		chr4:153981773-153983063+	chr7:118152278-118158242-	chr11:74784058-74805342+
chr9:114362161-114365450-	chr14:56672405-56678818+	chr7:102194673-102194785+		chr4:154034696-154036894+	chr7:118182374-118186174-	chr11:74928993-74946219+
chr9:114713510-114717922+	chr14:56673891-56678818+	chr14:57843188-57865641-		chr4:155054482-155056237-	chr7:118195036-118203129-	chr11:74928993-74990215+
chr9:117911880-118014248-	chr14:56676522-56685250+	chr5:138454980-138457632+		chr4:155433992-155446759+	chr7:118773021-118775385+	chr11:74945522-74946219+
chr9:117929084-118014248-	chr14:56796604-56804863-	chr8:97106082-97150205-		chr4:17703306-17705231-	chr7:119818383-119834401+	chr11:74945522-74990215+
chr9:118566959-118577228+	chr14:56902696-56928337+	chr3:145576851-145604047+		chr4:18885988-18907136-	chr7:120223525-120232989+	chr11:74981852-74990215+
chr9:119254763-119272984-	chr14:57444355-57476129+	chr19:59780398-59822676-		chr4:24238840-24252050-	chr7:120227400-120253459+	chr11:75038613-75042036+
chr9:121044686-121145386-	chr14:57481396-57488957+	chr15:40938151-40957055+		chr4:25200056-25214787-	chr7:120232858-120255558+	chr11:75038613-75053963+
chr9:121081564-121145386-	chr14:57820154-57820562-	chr2:164083630-164096906+		chr4:31507508-31512060-	chr7:120252185-120289619+	chr11:75328673-75342194-
chr9:121103547-121152329-	chr14:59355140-59386348-	chr12:96116816-96154493+		chr4:31507508-31512064-	chr7:120278075-120283241+	chr11:75390072-75391227+
chr9:121126450-121145386-	chr14:59361734-59390973-	chr6:86413804-86420411+		chr4:31507508-31561682-	chr7:120283019-120294294+	chr11:75495234-75502689+
chr9:121869882-121871151+	chr14:59802244-59925179-	chr10:41348186-41432555+		chr4:32995802-33005248+	chr7:120479721-120503507+	chr11:75543158-75545830+
chr9:122925008-122930891+	chr14:59998001-60028114-	chr6:38498688-38499276+		chr4:32995802-33018702+	chr7:120656101-120657670+	chr11:75560899-75563708+
chr9:122959117-122959990+	chr14:60277129-60285045+	chr11:98996729-98997919-		chr4:33040733-33043986+	chr7:121949745-121977764-	chr11:75751881-75759428+
chr9:122959117-122965986+	chr14:60690854-60692548+	chr10:88019350-88058139-		chr4:33568280-33613277+	chr7:122457215-122458172+	chr11:76081147-76082684-
chr9:122959117-122971786+	chr14:60787295-60846503+	chr10:82738351-82739118+		chr4:33587908-33621488+	chr7:126493553-126493674-	chr11:76272376-76278591-
chr9:22288707-22289028+	chr14:60827299-60834094+	chr9:85386668-85423572-		chr4:34839332-34848032-	chr7:126493761-126494492-	chr11:76409642-76411199+
chr9:22449802-22458741-	chr14:62702514-62703173-	chr15:66149871-66175200-		chr4:3550433-3554414-	chr7:126493761-126496360-	chr11:76472489-76509072-
chr9:22643745-22748261+	chr14:62713685-62714418-	chr7:30529581-30534212-		chr4:37283655-37286672-	chr7:126563627-126564768-	chr11:76748508-76754800-
chr9:24447787-24485729-	chr14:63530392-63534326-	chr11:6711351-6711469+		chr4:39399231-39420718-	chr7:126958269-126962491+	chr11:77132002-77138295-
chr9:24462577-24485729-	chr14:64742307-64747139+	chr1:189896571-189909914-		chr4:40806987-40823674-	chr7:127033469-127033678-	chr11:77134819-77138295-
chr9:24581130-24587066-	chr14:64851885-64861626-	chr2:24978126-24983631+		chr4:40936300-40937194-	chr7:128762390-128777386+	chr11:77151818-77200153-
chr9:24643712-24660816-	chr14:64851885-64887660-	chr5:110729234-110729963-		chr4:41392878-41441986-	chr7:129625156-129629056+	chr11:77163776-77200153-
chr9:25293685-25303852+	chr14:65293784-65303202+	chr4:124787472-124798379+		chr4:42735094-42761103+	chr7:130218998-130241277-	chr11:77172305-77200153-
chr9:30306972-30334387-	chr14:65560121-65590605-	chr17:5337005-5337126+		chr4:42937841-42939601+	chr7:130241200-130242644-	chr11:77327453-77408247+
chr9:3084526-3114300-	chr14:66034718-66068668-	chr10:60131482-60133503+		chr4:44131544-44152553-	chr7:130503722-130513824-	chr11:77393050-77398269+
chr9:35235231-35244706-	chr14:66068500-66073043-	chr17:79334290-79334523+		chr4:44691835-44697687-	chr7:130503722-130516168-	chr11:77393050-77408247+
chr9:37260759-37264858-	chr14:67019716-67029030-	chr12:91347526-91372367-		chr4:44952403-44957430-	chr7:130509007-130516168-	chr11:77416415-77442058+
chr9:37302880-37304405-	chr14:67693626-67715005-	chr8:128935666-128974534-		chr4:45059081-45062109-	chr7:131424472-131437491+	chr11:77416418-77442058+
chr9:37302880-37314352-	chr14:67707353-67714856-	chr5:9223435-9231661+		chr4:46382335-46387742-	chr7:132759389-132760167-	chr11:77449388-77450222+
chr9:37381542-37383924+	chr14:67805730-67809139-	chr5:25359312-25443908-		chr4:48236873-48261422-	chr7:132995159-133081860-	chr11:77563664-77577368-
chr9:40944341-40961212-	chr14:70141611-70142531-	chr2:125555660-125569651-		chr4:4839473-4848873+	chr7:133651933-133656683+	chr11:77571607-77585494-
chr9:42063715-42072346-	chr14:70153452-70153626-	chr1:151349376-151351905+		chr4:52993975-52995977+	chr7:133929893-133975528-	chr11:77575573-77579845-
chr9:43040540-43044287-	chr14:70190728-70195961-	chr17:27438296-27454622-		chr4:53720007-53761631+	chr7:134848142-134876315+	chr11:77579774-77601761-
chr9:44151591-44159108-	chr14:70192698-70193405-	chr9:39719643-39724481-		chr4:53737527-53761631+	chr7:135098733-135108862+	chr11:77691542-77693254+
chr9:49466772-49484742-	chr14:70236478-70256471-	chr1:87641429-87641534-		chr4:55007352-55008315+	chr7:139516631-139538263+	chr11:78013171-78018229+
chr9:50776544-50808806+	chr14:70389892-70402222-	chr5:130376005-130376222+		chr4:56663766-56712788-	chr7:141143093-141147148+	chr11:78219168-78221248-
chr9:50893178-50998616-	chr14:72563484-72584844-	chr19:36597077-36599035+		chr4:56876040-56899428-	chr7:141313220-141324179-	chr11:78262699-78272383+
chr9:51081308-51101092-	chr14:72589754-72683771-	chr19:24346237-24355202-		chr4:57378476-57397385+	chr7:144285055-144286766+	chr11:78319986-78321766+
chr9:52138735-52144426-	chr14:73262529-73280264-	chr4:155843577-155843750-		chr4:58869415-58905107-	chr7:144454676-144454786-	chr11:79384175-79390399+
chr9:54882378-54883928+	chr14:73579356-73581817+	chr4:92059343-92072134+		chr4:59772239-59782334-	chr7:19478309-19484734+	chr11:79384175-79395961+
chr9:55162968-55180613+	chr14:78933666-79103696+	chr9:37616800-37644947+		chr4:70163652-70165884-	chr7:25062878-25068747-	chr11:79384175-79418683+
chr9:55162968-55184964+	chr14:78994400-79026077+	chr8:13011762-13013668+		chr4:70254636-70337559-	chr7:35238910-35263212-	chr11:79384175-79428691+
chr9:55162968-55195035+	chr14:79095672-79103696+	chr10:39830899-39846913+		chr4:74391377-74404924+	chr7:35257486-35267398-	chr11:79425513-79428691+
chr9:55580207-55586453-	chr14:79356367-79370097-	chr18:5583012-5586387-		chr4:75522378-75534678-	chr7:35485600-35501470-	chr11:79425513-79475883+
chr9:55602766-55762364-	chr14:79470105-79477104-	chr15:85096646-85112872-		chr4:78235958-78283612+	chr7:41203833-41233549-	chr11:79434845-79438848+
chr9:55655905-55766694-	chr14:79536123-79536422+	chr2:26014892-26016416-		chr4:83456981-83461241-	chr7:45279859-45280892+	chr11:79434845-79441974+
chr9:55685880-55821212-	chr14:86772086-86918864-	chr5:130101882-130102017-		chr4:83549603-83635742+	chr7:45282428-45287857+	chr11:79434845-79475883+
chr9:55757993-55839521-	chr14:99047301-99061031+	chr11:73053427-73065117+		chr4:84930941-84979521+	chr7:48720134-48726822-	chr11:79446806-79448336+
chr9:55807013-55816707-	chr14:99087389-99090078-	chr17:86095867-86103000-		chr4:85004923-85067880+	chr7:62705252-62737419-	chr11:79453803-79475883+
chr9:55807013-55821212-	chr14:99179315-99196451+	chr11:6712211-6712381-		chr4:85019855-85034681-	chr7:90002419-90011276+	chr11:79468717-79475883+
chr9:55900062-55921338-	chr14:99196349-99221643+	chr1:53684841-53686603-		chr4:8577955-8584987+	chr7:90005068-90009672+	chr11:79546971-79551134+
chr9:55973690-56009959-	chr14:103146833-103154915-	chr14:78556274-78561680+		chr4:86774238-86774559+	chr7:90005068-90027756+	chr11:79548474-79551134+
chr9:55983317-56009959-	chr14:103242112-103289620-	chr18:46226004-46227226+		chr4:86774238-86795297+	chr7:90009540-90027756+	chr11:79548474-79556834+
chr9:59788769-59812018+	chr14:103291018-103291362-	chr7:127879788-127879925+		chr4:88296802-88360588+	chr7:109312271-109392343-	chr11:79555481-79559562+
chr9:59815244-59832308+	chr14:103291018-103298863-	chr11:119272937-119274071-		chr4:88326143-88348893+	chr7:109321461-109341413-	chr11:79995617-79995809+
chr9:59843063-59896960+	chr14:103314299-103323745-	chr10:125685470-125691466-		chr4:88901976-88905167+	chr7:109375312-109431637-	chr11:80015143-80019784+
chr9:59884480-59896537+	chr14:105116986-105150393-	chr10:80127945-80130645-		chr4:91982428-92008675+	chr7:112051892-112077959+	chr11:80015143-80025954+
chr9:60252650-60363794-	chr14:105141196-105144290-	chr8:124380184-124384622-		chr4:92107057-92134944+	chr7:120556315-120565794+	chr11:80019679-80022269+
chr9:61109171-61109746-	chr14:119013476-119026611-	chr11:39030367-39122505-		chr4:92125264-92171841+	chr7:120556315-120580031+	chr11:80025797-80029346+
chr9:63194202-63263187-	chr14:119083855-119091324-	chr3:145122203-145148616+		chr4:92170418-92243377+	chr7:120563769-120565794+	chr11:80106254-80114306+
chr9:63217339-63281067-	chr14:120917356-120942771+	chr11:4546189-4567473-		chr4:94213549-94260860-	chr7:120606574-120612244+	chr11:80220258-80227332+
chr9:63281019-63303160-	chr14:120917356-120946218+	chr1:151384317-151405545-		chr4:94946955-94953926-	chr7:120612157-120622117+	chr11:80223903-80227332+
chr9:63281019-63322378-	chr14:120919923-120922228+	chr1:155283213-155340397-		chr4:95800557-95849676+	chr7:120612520-120622117+	chr11:80250208-80251126+
chr9:63281019-63339121-	chr14:120919923-120923585+	chr10:88466439-88472780+		chr5:100444033-100485855-	chr6:3516622-3578915+	chr11:80368062-80368592-
chr9:63329908-63343456-	chr14:120922229-120923039+	chr4:45920844-45926268+		chr5:101013377-101015116-	chr6:3545510-3588086+	chr11:80387802-80393176+
chr9:63534337-63548018-	chr14:120932844-120944561+	chr4:90399633-90401666-		chr5:104524117-104541262+	chr6:3565516-3571108+	chr11:80637874-80671019-
chr9:64149399-64155219-	chr14:121575913-121583799-	chr1:93811946-93812379+		chr5:105454703-105481928+	chr6:3565516-3588086+	chr11:80657393-80671019-
chr9:64149399-64168664-	chr14:121652971-121668499-	chr8:12911212-12911483+		chr5:106619540-106666845-	chr6:5100432-5134174+	chr11:82719272-82739705-
chr9:64150156-64155219-	chr14:122123716-122155499+	chr18:38113763-38120541-		chr5:107396929-107405613-	chr6:5913316-5961987+	chr11:82719272-82742120-
chr9:64204431-64212730-	chr14:122141199-122146784+	chr7:65313007-65313233-		chr5:107405171-107431970-	chr6:7680085-7685406-	chr11:82719935-82742120-
chr9:64204431-64214609-	chr14:122690099-122714125+	chr7:81792677-81792898-		chr5:107429792-107432386-	chr6:7681250-7682035-	chr11:82736314-82742120-
chr9:65034875-65043466+	chr14:122790356-122813247+	chr17:80048608-80053641-		chr5:108138914-108155855+	chr6:8670694-8758458-	chr11:82736314-82742693-
chr9:65299901-65312139+	chr14:7739459-7744983-	chr4:134507061-134507177-		chr5:108163648-108174997+	chr6:11988722-11997194+	chr11:82736314-82762251-
chr9:65316644-65322843+	chr14:14725604-14738344+	chr16:32261717-32261844+		chr5:109573103-109577974+	chr6:12006811-12007106+	chr11:82915050-82917897+
chr9:65921004-65958721+	chr14:14725604-14778894+	chr8:110717786-110717913+		chr5:110290226-110295002+	chr6:17834617-17886118+	chr11:83308215-83324756+
chr9:65950016-65973519+	chr14:20356355-20367952+	chr1:74284217-74284374+		chr5:110701621-110735646-	chr6:18023061-18028150-	chr11:83308215-83369782+
chr9:65980903-66032345+	chr14:21516626-21530365+	chr1:163782985-163783116+		chr5:110719087-110755540-	chr6:18054528-18076639-	chr11:83321939-83324756+
chr9:66803234-66804177-	chr14:26792139-26836765+	chr10:95548643-95549000+		chr5:110885403-110893110+	chr6:18198122-18280406+	chr11:83324511-83324756+
chr9:69407117-69410889+	chr14:26796360-26798758+	chr3:35782512-35789661+		chr5:110917946-110943762+	chr6:18214100-18228019+	chr11:83350979-83369782+
chr9:70573380-70573925+	chr14:26868774-26872475+	chr1:59990752-60010192-		chr5:111346483-111371389+	chr6:18867982-18870031+	chr11:83367883-83369782+
chr9:70626755-70634069-	chr14:31025501-31040531+	chr18:68313665-68321441+		chr5:114791264-114799541+	chr6:22119462-22123656+	chr11:83484977-83487413+
chr9:71917005-72008557-	chr14:31701853-31709005-	chr5:135404894-135412100+		chr5:115873852-115886807+	chr6:24449684-24454313-	chr11:84193079-84195687+
chr9:72230266-72233329-	chr14:31755733-31800696-	chr4:33245426-33245721-		chr5:119071139-119074383+	chr6:24479144-24501429-	chr11:84467461-84473166-
chr9:72295279-72339048+	chr14:33599641-33638382+	chr5:105480990-105481181-		chr5:121431666-121433092-	chr6:24479144-24503886-	chr11:8478225-8479665-
chr9:72295283-72339048+	chr14:33602158-33638382+	chr3:36887746-36887854-		chr5:121749079-121772788+	chr6:29405871-29411385+	chr11:85009959-85104026-
chr9:72669952-72686114+	chr14:33607899-33638382+	chr10:68333407-68352340+		chr5:122242606-122258965-	chr6:29863143-29880643+	chr11:85017630-85019876-
chr9:75827051-75873449+	chr14:59791181-59808639-	chr7:119857735-119870544-		chr5:122364703-122370573-	chr6:29883623-29896416+	chr11:85017630-85022905-
chr9:80087430-80123946+	chr14:60300553-60300895+	chr9:53531631-53536664-		chr5:122364703-122370880-	chr6:29894819-29906759+	chr11:85029061-85032223-
chr9:80116532-80121360+	chr14:70192697-70193404-	chr9:108679947-108680685-		chr5:122540304-122551203-	chr6:29939037-29953453+	chr11:85029061-85042680-
chr9:8178658-8241321+	chr14:77852898-77861242-	chr7:4681960-4684307-		chr5:122540304-122559240-	chr6:30116096-30117157+	chr11:85032069-85042680-
chr9:8178661-8241321+	chr14:86828992-86836789-	chr15:51973086-51982703-		chr5:122600436-122607057-	chr6:30658773-30667442-	chr11:85050387-85059259-
chr9:83423023-83428924-	chr14:120916082-120932968+	chr7:126976353-126976573+		chr5:123469144-123471751+	chr6:30809559-30826271-	chr11:85050387-85104026-
chr9:85718895-85719949-	chr14:120916082-120938897+	chr14:56725306-56728637-		chr5:123709382-123719528-	chr6:31489335-31492784+	chr11:85059128-85104026-
chr9:86611853-86619834-	chr14:120922230-120923040+	chr6:106777944-106778048-		chr5:123733556-123740884-	chr6:32968201-33049424-	chr11:85077265-85083894-
chr9:88381482-88384010-	chr14:122701055-122801828+	chr2:14294866-14305447+		chr5:124836079-124836291-	chr6:34071061-34116519+	chr11:85077265-85104026-
chr9:88745223-88803844+	chr19:3279533-3279996-	chr2:68349767-68441475-		chr5:124836079-124839807-	chr6:34782100-34803611+	chr11:8518199-8519570-
chr9:88840347-88840726-	chr19:3496522-3518382-	chr4:92243309-92316598+		chr5:124836079-124857532-	chr6:34884184-34892534-	chr11:85209940-85216524-
chr9:88877420-88934841-	chr19:3507242-3544255-	chr10:79710695-79710853+		chr5:124923463-124941522+	chr6:35183849-35200059+	chr11:85326864-85332375+
chr9:88894963-88934841-	chr19:3518245-3526934-	chr11:5726348-5756174-		chr5:125762460-125763917-	chr6:35198836-35219799+	chr11:85326864-85339796+
chr9:88908961-88934841-	chr19:3600673-3605494-	chr6:149328788-149328898-		chr5:127255811-127257282-	chr6:35210828-35214810+	chr11:85359625-85371163+
chr9:95227188-95229200+	chr19:3875735-3884585+	chr11:22146463-22147537-		chr5:12820396-12835757-	chr6:35230504-35241448+	chr11:85531793-85583994+
chrX:100876536-100884402-	chr19:4345518-4356926-	chr10:39854699-39867502+		chr5:128268492-128269377-	chr6:38440455-38483262+	chr11:85554190-85583994+
chrX:108803982-108825495-	chr19:4426627-4432855-	chr10:105793340-105800384-		chr5:128739044-128743307+	chr6:38452870-38464049+	chr11:85576782-85583994+
chrX:111963540-112011028+	chr19:4761977-4762647+	chr14:106151690-106160348+		chr5:128994796-128999587-	chr6:38745664-38747997-	chr11:85576782-85592965+
chrX:112171508-112187414+	chr19:5111138-5113850-	chr13:54525876-54526043+		chr5:129099270-129103140-	chr6:40329493-40381283+	chr11:86108767-86139179-
chrX:120594705-120726699+	chr19:5906524-5907161-	chr1:75309299-75309466-		chr5:131414589-131415411-	chr6:43469002-43523956-	chr11:86108767-86148557-
chrX:128328238-128373158-	chr19:6365664-6372416+	chr3:92590197-92590783+		chr5:134274539-134295613-	chr6:47547345-47558294-	chr11:86135259-86139179-
chrX:129801395-129825947+	chr19:7603150-7603968-	chr16:90432514-90453815+		chr5:134992573-134992991-	chr6:47551717-47558294-	chr11:86135259-86148557-
chrX:135761729-135766680+	chr19:8762683-8763616+	chr5:97022352-97040754+		chr5:135221958-135223218+	chr6:47552386-47577667-	chr11:86135259-86157878-
chrX:142752040-142771033+	chr19:8902264-8910943+	chr8:95864975-95869575-		chr5:137435628-137443976-	chr6:47890066-47899007+	chr11:86272463-86278922-
chrX:143709648-143716148+	chr19:9989296-9989601-	chr2:76721414-76732707+		chr5:138384297-138391486+	chr6:49409053-49447393+	chr11:86319348-86346028-
chrX:144351263-144356961+	chr19:10066515-10089105-	chr9:102041012-102067026-		chr5:138411592-138413988+	chr6:52736850-52739729+	chr11:86486656-86495329+
chrX:149650936-149653208-	chr19:10536799-10540848+	chr6:84571532-84573590-		chr5:140117237-140132825-	chr6:53925133-53974807-	chr11:86504266-86512913-
chrX:155326595-155334955-	chr19:10580463-10585390+	chr2:103757169-103757793-		chr5:140670467-140680945-	chr6:54520700-54548383-	chr11:86532772-86535460-
chrX:159828374-159919917+	chr19:10592810-10593146-	chr13:49780476-49787857+		chr5:140705953-140710292+	chr6:57618613-57654532+	chr11:86602008-86643665-
chrX:160846937-160876568-	chr19:11991595-11991815+	chr7:133944507-133960184+		chr5:14143874-14210384+	chr6:65052620-65072086+	chr11:86607176-86643665-
chrX:161171490-161178271+	chr19:12775995-12779099-	chr4:42760976-42767459+		chr5:142298722-142311711-	chr6:71237357-71239726-	chr11:86661123-86665878-
chrX:162471795-162526396-	chr19:12803933-12811266+	chr15:55564613-55577565+		chr5:142871021-142878876-	chr6:71394625-71429160-	chr11:87041788-87045874-
chrX:162921199-162941844+	chr19:14464309-14468271-	chr6:39037900-39039740-		chr5:143405219-143412591+	chr6:71619958-71632271-	chr11:87041788-87059560-
chrX:18101152-18105628-	chr19:16635769-16668701-	chr1:160431412-160472111-		chr5:143475375-143484352+	chr6:71844639-71862480+	chr11:87045127-87059560-
chrX:20161928-20162530-	chr19:16701121-16705934-	chr7:144011365-144011781+		chr5:144783988-144785565+	chr6:72848225-72850484-	chr11:87137590-87149363+
chrX:41802947-41807171-	chr19:16703504-16715127-	chr12:102812719-102812832+		chr5:145136902-145137200-	chr6:73024254-73033651-	chr11:87137590-87167516+
chrX:48569121-48588749-	chr19:16710787-16766540-	chr2:109710419-109715705-		chr5:147450653-147492571+	chr6:73060067-73070651-	chr11:87140485-87143214+
chrX:68688282-68715657+	chr19:16740763-16744957-	chr15:100178442-100186342+		chr5:147488111-147531307+	chr6:73133538-73142398-	chr11:87143127-87149363+
chrX:68821404-68822092+	chr19:17654688-17654900-	chrX:8155764-8155931+		chr5:150825534-150825960+	chr6:73256171-73275389+	chr11:87145464-87147057+
chrX:68821657-68822092+	chr19:17654688-17678557-	chr16:31793504-31805734+		chr5:151380389-151394644+	chr6:77114930-77143943-	chr11:87145464-87163869+
chrX:93461369-93493581-	chr19:21186417-21187231-	chr19:37054260-37126388-		chr5:151380389-151408067+	chr6:77758396-77758591-	chr11:87145464-87167516+
chrX:95898265-95899700+	chr19:22766634-22856750+	chr4:127078408-127127999+		chr5:151394491-151413855+	chr6:81902664-81910108-	chr11:87145464-87178028+
chrY:1186774-1199513-	chr19:24122025-24138832-	chr1:181197575-181198944-		chr5:15566981-15571883+	chr6:83308933-83313546-	chr11:87146934-87149363+
chrY:1186774-1245512-	chr19:24931664-24957990-	chr4:115026596-115029529+		chr5:19160785-19186904-	chr6:83402667-83404824-	chr11:87146934-87178028+
	chr19:25140069-25156023+	chr18:37020095-37022623+		chr5:19203652-19210322-	chr6:83928653-83957592+	chr11:87159821-87163869+
	chr19:27786614-27826152-	chr7:142009443-142016505-		chr5:19240837-19260722+	chr6:85610818-85656529+	chr11:87159821-87167516+
	chr19:27786614-27837481-	chr5:29889052-29891964-		chr5:19423820-19426694+	chr6:85624584-85643283+	chr11:87159821-87178028+
	chr19:27793611-27923266-	chr15:35072430-35088436-		chr5:19423820-19438004+	chr6:86944357-86946993+	chr11:87163819-87167516+
	chr19:27826033-27867610-	chr5:53614190-53614499-		chr5:19557712-19606111+	chr6:87050921-87054726+	chr11:87184884-87186515+
	chr19:27837407-27923266-	chr7:101691450-101694156+		chr5:19893024-19896256+	chr6:87287001-87288839-	chr11:87196821-87218330+
	chr19:29584214-29584466+	chr7:126140565-126161020-		chr5:20534337-20569354+	chr6:87891949-87892719+	chr11:87205933-87206953+
	chr19:29720586-29735205-	chr10:41407350-41422519+		chr5:21381814-21382320-	chr6:91933083-91945507+	chr11:87205933-87216547+
	chr19:32043481-32101627-	chr5:7397400-7424809+		chr5:21455782-21466122+	chr6:92879844-92890290-	chr11:87205933-87218330+
	chr19:32159524-32352023-	chr3:153409691-153411871-		chr5:22631721-22638864+	chr6:97323655-97423524-	chr11:87389834-87397757-
	chr19:32247994-32289631-	chr4:70349144-70380301-		chr5:23546980-23565265-	chr6:103698105-103711246+	chr11:87395266-87402856-
	chr19:32676717-32695898-	chr10:24888400-24895848+		chr5:23979488-24000012-	chr6:108413769-108440687+	chr11:87496200-87499662+
	chr19:36411956-36412236+	chr14:31050038-31050251+		chr5:24479631-24480348+	chr6:112649595-112681676-	chr11:87513942-87514861+
	chr19:36437155-36442942+	chr17:65478369-65517237-		chr5:29101416-29130146-	chr6:113147440-113149688+	chr11:87532347-87543377+
	chr19:36604250-36611438+	chr15:98168880-98168997+		chr5:29679612-29688321+	chr6:113370222-113376064-	chr11:87535533-87543377+
	chr19:36951034-36981821+	chr7:92591831-92631662-		chr5:29681185-29688321+	chr6:113517097-113520581-	chr11:87535533-87554979+
	chr19:36956535-36958367+	chr2:104776172-104790197-		chr5:30879196-30888035-	chr6:113577365-113581477+	chr11:87542490-87543377+
	chr19:36972898-36997635+	chr2:120534848-120534968+		chr5:31546180-31553887+	chr6:115439840-115441661+	chr11:87622745-87638244+
	chr19:36996530-37002539+	chr8:71028298-71072900+		chr5:31647581-31675716-	chr6:115848395-115850839-	chr11:87631592-87638244+
	chr19:37068173-37088587-	chr9:64288114-64294386+		chr5:32964632-32979554+	chr6:116284740-116288168+	chr11:88049412-88050095+
	chr19:37087538-37088587-	chr12:7375852-7412044-		chr5:32964632-32984030+	chr6:119749838-119773901-	chr11:88981069-88982650+
	chr19:37313510-37318099-	chr17:10273081-10282981-		chr5:33358440-33372358+	chr6:119934256-119946320-	chr11:89041448-89049900-
	chr19:38935414-38940661+	chrX:166387287-166387962+		chr5:33887252-33888593+	chr6:120402506-120412510+	chr11:89042162-89049900-
	chr19:38943714-38951931+	chr2:142253001-142318507+		chr5:34342522-34348743+	chr6:120426814-120432223+	chr11:89048889-89055517-
	chr19:38957035-38959160+	chr17:10141267-10169379-		chr5:34410581-34440233+	chr6:120731260-120738325+	chr11:89074989-89088691+
	chr19:39011020-39038241+	chr9:94294789-94296098-		chr5:34728397-34731570+	chr6:120731260-120752769+	chr11:9021752-9031538-
	chr19:39069091-39082335+	chr11:23015655-23023529+		chr5:34782742-34795971+	chr6:120754525-120755643+	chr11:9052694-9061386+
	chr19:40844660-40845204+	chr11:66107874-66126749-		chr5:34832567-34842901+	chr6:122460961-122472763-	chr11:90571722-90594841-
	chr19:41245444-41256340-	chr5:43780323-43780470+		chr5:35935552-35936132+	chr6:122736579-122740480-	chr11:90600186-90622261-
	chr19:41552449-41555701+	chr4:89366647-89399872+		chr5:36519273-36543297-	chr6:124960091-124964928-	chr11:93866346-93870580-
	chr19:42100637-42100837+	chr9:6269538-6293937+		chr5:3664257-3676326+	chr6:125863423-125880753+	chr11:93891339-93912458+
	chr19:42100637-42115136+	chr19:41769965-41779199-		chr5:36815366-36815557+	chr6:127468032-127474311+	chr11:93905159-93912458+
	chr19:42562552-42564341+	chr6:113100321-113111536+		chr5:37182081-37194304+	chr6:127603830-127611532+	chr11:93905159-93918947+
	chr19:42762096-42762560-	chr13:63209744-63209879-		chr5:37182081-37229503+	chr6:128379427-128379977+	chr11:93905159-93921484+
	chr19:42966953-43294364-	chr1:101271077-101283818+		chr5:3722546-3732628-	chr6:129380488-129385491-	chr11:93905163-93912458+
	chr19:43755620-43764987+	chr16:31781782-31797010+		chr5:37733015-37797558-	chr6:134520396-134542045-	chr11:94013623-94048558+
	chr19:43755620-43767306+	chr1:84747178-84814969-		chr5:3806441-3819417+	chr6:135152821-135155289-	chr11:94013623-94060520+
	chr19:43959986-43980999-	chr19:38855132-38882774+		chr5:38111296-38135302+	chr6:135227153-135233476+	chr11:94024917-94048558+
	chr19:44012283-44016885-	chr16:71103098-71124350+		chr5:38203745-38210664-	chr6:135240073-135244399-	chr11:94036600-94048558+
	chr19:44078293-44088777-	chr2:32216046-32217335+		chr5:4028374-4046941+	chr6:136571473-136582466+	chr11:94043572-94048558+
	chr19:44096224-44103752-	chr6:115644410-115669424-		chr5:41832653-41833766-	chr6:136640117-136641214-	chr11:94067893-94071686+
	chr19:44934933-44948052+	chr7:90939529-91034061+		chr5:43274375-43281485+	chr6:139990647-140028585-	chr11:94092815-94093658+
	chr19:44960734-44969134+	chr19:8839643-8841364-		chr5:44306271-44307161+	chr6:140524865-140536763+	chr11:94097218-94099152+
	chr19:45049104-45050961+	chr4:99312283-99317357+		chr5:44532661-44541859-	chr6:140543720-140569415+	chr11:94097218-94102158+
	chr19:45630865-45636448-	chr1:165420111-165424394-		chr5:45573204-45582936-	chr6:140570106-140589755+	chr11:94112033-94116879+
	chr19:45885952-45921705-	chr3:139918560-139986669+		chr5:45735731-45809634-	chr6:140570321-140579476+	chr11:94296884-94309691-
	chr19:47045810-47049089-	chr4:59592155-59601567+		chr5:45871090-45890635+	chr6:142368473-142384576-	chr11:94301505-94309691-
	chr19:47745444-47766030-	chr1:191831846-191832106-		chr5:47008452-47016634+	chr6:143133423-143133773-	chr11:94303842-94309691-
	chr19:47760859-47766030-	chr11:107072683-107082700-		chr5:48390477-48402475+	chr6:143197405-143203152+	chr11:94632081-94638603+
	chr19:47771687-47773022-	chr8:24781566-24831697-		chr5:48413843-48414667+	chr6:143861384-143941436-	chr11:9510461-9542173+
	chr19:47791419-47835817-	chr13:49558888-49560314-		chr5:48681575-48686017-	chr6:146144109-146180355-	chr11:95319177-95332369+
	chr19:47958120-47975608+	chr7:29934658-29934909+		chr5:50172937-50184979+	chr6:146354630-146359487-	chr11:95752875-95754055+
	chr19:50241948-50262367-	chr6:47517133-47518219+		chr5:50173401-50208435+	chr6:147533276-147537480+	chr11:95873862-95888913-
	chr19:53601483-53620706+	chr19:9005968-9006108+		chr5:50308506-50310891+	chr6:147590387-147592215+	chr11:96770639-96773222-
	chr19:53601483-53643950+	chr1:187096207-187117469-		chr5:52190817-52197023+	chr6:148262783-148284970-	chr11:96924025-96928310+
	chr19:53613854-53615104+	chr8:123289399-123291468-		chr5:5297503-5297698-	chr6:148294515-148336332-	chr11:97222951-97238258-
	chr19:53624949-53631637+	chr9:55807013-55821326-		chr5:53846205-53883694+	chr6:148789071-148796766-	chr11:97226729-97235115-
	chr19:53627851-53629385+	chr17:28428352-28429358-		chr5:53846205-53889407+	chr6:149019341-149041747-	chr11:97226729-97238258-
	chr19:53631487-53634111+	chr16:17211800-17211915-		chr5:53896991-53904121+	chr6:149027283-149041747-	chr11:97229830-97238258-
	chr19:53912812-53922131+	chr13:58344120-58345743+		chr5:5485337-5486864+	chr6:6294840-6315927+	chr11:97231889-97238258-
	chr19:53922017-53929192+	chr9:60593606-60687909-		chr5:5739648-5744332+	chr6:8283221-8284842+	chr11:97235055-97238258-
	chr19:55298695-55314772-	chr11:87378996-87401556-		chr5:62466746-62467049-	chr6:29799439-29896416+	chr11:97235055-97267679-
	chr19:55302558-55314772-	chr16:38298084-38321553-		chr5:62466746-62497931-	chr6:29821748-29871286+	chr11:97240929-97267679-
	chr19:56542633-56545646-	chr9:7081004-7111592-		chr5:64447214-64451296-	chr6:29860839-29863251+	chr11:97248202-97267679-
	chr19:56791941-56801989-	chr18:31767666-31776208-		chr5:64462425-64463791-	chr6:31131794-31197851-	chr11:97263896-97267679-
	chr19:56848605-56850069+	chr2:140592517-140601413+		chr5:67315678-67352765+	chr6:54849518-54863995+	chr11:97373066-97378711+
	chr19:60814592-60821355+	chr2:152469448-152470305+		chr5:67398200-67405519-	chr6:54849518-54884846+	chr11:97373066-97383028+
	chr19:3966372-3979616+	chr9:21540807-21540954-		chr5:73191616-73221072-	chr6:81915659-81946613+	chr11:97377936-97378711+
	chr19:3968442-3979616+	chr12:84456241-84527041+		chr5:73262477-73271327+	chr6:83978994-83981785+	chr11:97863359-97868669-
	chr19:4426257-4426626-	chr2:34712165-34715330-		chr5:73262477-73278623+	chr6:85341052-85342061-	chr11:97868592-97879588-
	chr19:4761977-4765343+	chr1:165336745-165357546-		chr5:73294285-73313605+	chr6:112596487-112620904-	chr11:97877957-97879588-
	chr19:5799067-5799184-	chr3:105974839-105986228+		chr5:73519745-73544155+	chr6:116133767-116177640-	chr11:97953883-97956566-
	chr19:5799069-5799186-	chr16:14311047-14314013-		chr5:76858384-76866190+	chr6:134758619-134761782-	chr11:97954751-97956566-
	chr19:9118529-9121092-	chr17:23819608-23819775-		chr5:78621506-78673510+	chr6:140586309-140593657+	chr11:98109494-98128376-
	chr19:10056297-10064816+	chr9:70096051-70102949-		chr5:79044246-79059439+	chr6:140684260-140751480+	chr11:98219074-98224631+
	chr19:10056297-10064815+	chr4:34456963-34484631-		chr5:8412121-8412300-	chr5:3661759-3676326+	chr11:98230113-98236782+
	chr19:10056297-10064813+	chr4:46469973-46471467+		chr5:86012248-86018484-	chr5:3713108-3732628-	chr11:98230113-98240895+
	chr19:23516057-23541206-	chr4:134186943-134252258-		chr5:86891228-86918596+	chr5:3722546-3772787-	chr11:98230113-98243572+
	chr19:27849711-27927004-	chr8:111044772-111047986-		chr5:88351278-88402256-	chr5:4091845-4092507-	chr11:98263470-98267858+
	chr19:27867513-27946512-	chr5:73310277-73310378-		chr5:88627221-88639078+	chr5:5092958-5135413-	chr11:98693383-98694293+
	chr19:33745898-33751359-	chrX:79458429-79466174-		chr5:91948830-91957997-	chr5:5195278-5249228-	chr11:98950245-98950795+
	chr19:34812278-34841109-	chr14:19642142-19642506+		chr5:96074289-96106305-	chr5:5613686-5640227-	chr11:98995244-98995973-
	chr19:36937216-36981821+	chr18:29431452-29443989-		chr5:96077118-96106305-	chr5:14143874-14164178+	chr12:100149817-100151334-
	chr19:36956539-36958371+	chr18:25283115-25340384+		chr5:96077118-96134132-	chr5:14539410-14540801+	chr12:100325544-100355119-
	chr19:38847903-38882774+	chr2:129460245-129471848+		chr5:96978491-96980866-	chr5:20801902-20813296-	chr12:100403357-100466310-
	chr19:40765350-40778148+	chr2:22957018-22971259-		chr5:97474430-97475500+	chr5:21002423-21005415-	chr12:100446860-100495440-
	chr19:40788301-40802450+	chr1:155346517-155377998-		chr5:98430060-98431295+	chr5:21014694-21029884-	chr12:100495272-100500230-
	chr19:59896985-59937430-	chr18:22707474-22770860-		chr6:100599823-100637122-	chr5:21742758-21747121+	chr12:100595815-100619641-
	chr18:4649075-4649405+	chr17:78935760-78935888+		chr6:108481223-108485338+	chr5:21774934-21783237-	chr12:100615997-100619641-
	chr18:5062162-5064690+	chr3:88607516-88629878+		chr6:109305247-109306781+	chr5:21795108-21801372+	chr12:100615997-100678589-
	chr18:6057517-6070091-	chr6:122729902-122730134+		chr6:112516970-112596651-	chr5:22529155-22548016-	chr12:100654047-100654489-
	chr18:6061847-6112439-	chr14:31022720-31044709+		chr6:113104935-113118344+	chr5:24432762-24434239+	chr12:100953287-100954310-
	chr18:6222719-6227661-	chr5:24554860-24555029-		chr6:113127073-113138200+	chr5:24869131-24878763-	chr12:101049660-101055827-
	chr18:7265001-7285792-	chr17:3145075-3148580+		chr6:116107312-116177640-	chr5:25021792-25022071-	chr12:101245564-101332046+
	chr18:10079115-10083210-	chr6:136555418-136565162+		chr6:11959929-11962789+	chr5:25298870-25308550-	chr12:101409329-101463185+
	chr18:10079115-10093977-	chr12:102713965-102720194-		chr6:11959929-12047944+	chr5:25344908-25349940-	chr12:101412321-101463185+
	chr18:10080351-10092223-	chr14:26753275-26753735+		chr6:119796907-119840132-	chr5:25344908-25354820-	chr12:101415229-101463185+
	chr18:10097483-10101028-	chr3:35623289-35624351-		chr6:120398938-120415354+	chr5:25363446-25373469-	chr12:101415229-101463436+
	chr18:10119885-10132272-	chr16:32950316-32955405+		chr6:120870766-120876338+	chr5:25372766-25388095-	chr12:101507909-101541562+
	chr18:10129305-10136271-	chr2:68736503-68748383+		chr6:12379393-12409037-	chr5:25385645-25415023-	chr12:101520503-101606689+
	chr18:10131530-10134500-	chr10:94725647-94729000+		chr6:124861517-124861720-	chr5:26479719-26483425-	chr12:101541408-101549848+
	chr18:10574875-10577759-	chr16:37288287-37345168-		chr6:128184851-128185113-	chr5:29600641-29631296+	chr12:101541408-101606689+
	chr18:10577001-10588550-	chr6:122880413-122882997+		chr6:131289601-131291936-	chr5:30140949-30145368-	chr12:101649007-101689060-
	chr18:10584248-10588550-	chr4:155820973-155822097+		chr6:134062064-134066465+	chr5:31158143-31160092-	chr12:101649007-101709536-
	chr18:10595375-10595675-	chr9:14449439-14452236-		chr6:134137285-134139080+	chr5:31168251-31174495-	chr12:101665553-101682505-
	chr18:10740983-10749389+	chr7:73792140-73792786-		chr6:134398761-134403289-	chr5:31466232-31472961+	chr12:101665553-101694673-
	chr18:10740983-10795851+	chr4:147449329-147451806+		chr6:136607651-136610096+	chr5:32652963-32684806+	chr12:101665553-101709536-
	chr18:10749323-10755687+	chr9:102602586-102602843-		chr6:136936879-136963404+	chr5:32819866-32844564-	chr12:101678514-101694673-
	chr18:10775529-10778300+	chr7:141155407-141156160-		chr6:136952203-136963404+	chr5:32903777-32968771+	chr12:101678514-101709536-
	chr18:11660735-11677690+	chr2:111256055-111276330-		chr6:136959226-136963404+	chr5:33379226-33414073+	chr12:101688960-101694673-
	chr18:12103466-12104098-	chr7:118853100-118853261-		chr6:137736396-137745643+	chr5:34077097-34133190-	chr12:101693115-101694673-
	chr18:12871078-12892289-	chr3:103778002-103778180+		chr6:140633689-140684427+	chr5:34177598-34184343-	chr12:101871824-101878929-
	chr18:14636496-14670393-	chr14:31237895-31238132-		chr6:140677391-140684427+	chr5:34346775-34348743+	chr12:101883256-101890618-
	chr18:14796913-14813690+	chr15:12376219-12382668+		chr6:140812951-140841583+	chr5:34410581-34440590+	chr12:101889705-101899103-
	chr18:14799079-14804839+	chr7:66088892-66089284-		chr6:141712018-141727735-	chr5:34616563-34628513+	chr12:101937337-101948439-
	chr18:14804466-14813690+	chr1:91163104-91164993+		chr6:141712018-141727758-	chr5:34694747-34716329+	chr12:101942117-101945919-
	chr18:16622128-16644074-	chr16:96002434-96017724-		chr6:142374820-142384576-	chr5:34694747-34719891+	chr12:101942117-101948439-
	chr18:20852630-20855076-	chr19:43988876-44016885-		chr6:143454353-143455411-	chr5:34790267-34795971+	chr12:101945400-101948439-
	chr18:21147732-21148904-	chr6:90596774-90596993-		chr6:145191358-145200579-	chr5:34882850-34891477+	chr12:102471998-102474773+
	chr18:21914947-22150494-	chr4:154157759-154158347-		chr6:145220617-145234426-	chr5:35020314-35024353+	chr12:102474546-102479801+
	chr18:21914947-22166536-	chr3:84509808-84519703-		chr6:145487716-145488564+	chr5:35568761-35571112-	chr12:102474546-102484574+
	chr18:22097640-22147003-	chr15:64207497-64218855-		chr6:148868989-148883534-	chr5:36512454-36543297-	chr12:102476170-102484574+
	chr18:22751927-22912714-	chr9:36723847-36726764-		chr6:149166806-149183538-	chr5:38121211-38135302+	chr12:102761371-102761981+
	chr18:23772604-23858157+	chr4:55605393-55608525+		chr6:149511692-149520546+	chr5:38144709-38155724-	chr12:102761371-102765861+
	chr18:24582317-24589852-	chr17:33911467-33911748+		chr6:17989927-18028150-	chr5:38545674-38547091-	chr12:102790705-102812843-
	chr18:25174687-25420075+	chr9:35251377-35262889-		chr6:18135426-18137130+	chr5:43277431-43278693+	chr12:102793746-102812843-
	chr18:25175343-25182149+	chr12:78612195-78632652-		chr6:18198122-18206063+	chr5:44020808-44047618-	chr12:102795173-102808060-
	chr18:25175343-25344962+	chr10:121570631-121584341-		chr6:18198122-18230159+	chr5:44094395-44094768-	chr12:102807900-102812843-
	chr18:25182055-25420075+	chr11:30819054-30820038-		chr6:23072876-23078995-	chr5:45671020-45672501+	chr12:102807900-102841191-
	chr18:31594577-31597095-	chr13:14014643-14029406-		chr6:24752872-24765805+	chr5:45671020-45696168+	chr12:102836372-102840287-
	chr18:31835384-31881282+	chr8:118787609-118788195+		chr6:29558817-29571127-	chr5:50006749-50016898-	chr12:102991350-103021876+
	chr18:32079671-32093229+	chr7:48815458-48821510+		chr6:29799439-29822343+	chr5:52160893-52170139-	chr12:103578992-103587556+
	chr18:32084179-32093229+	chr11:117672050-117677210+		chr6:31084983-31087130-	chr5:52160893-52181175-	chr12:105710145-105716079+
	chr18:33810219-33861237-	chr8:48298786-48300971-		chr6:31093363-31181149-	chr5:52785098-52808360+	chr12:105761468-105766751+
	chr18:34276564-34296129+	chr11:69908678-69911854+		chr6:32493812-32517990-	chr5:64260353-64278044+	chr12:105761468-105768750+
	chr18:34567036-34578767-	chr1:60194504-60211434+		chr6:33428901-33442039+	chr5:64260353-64316515+	chr12:105799651-105813282+
	chr18:35152601-35223575+	chr1:171621845-171622232+		chr6:34062351-34078783+	chr5:65272141-65319530-	chr12:105818356-105820450+
	chr18:35578416-35584881+	chr9:20467723-20468039+		chr6:34086376-34097769+	chr5:65297399-65303208-	chr12:106036540-106042892+
	chr18:36575019-36594993+	chr8:3153461-3174888-		chr6:34114579-34132110+	chr5:65297399-65313033-	chr12:108648315-108653099+
	chr18:36632067-36632853+	chr6:125122234-125122548+		chr6:34419254-34421137-	chr5:65301933-65313033-	chr12:108806479-108812979+
	chr18:36655423-36658138+	chr7:90475274-90504937+		chr6:35051062-35085799-	chr5:65622980-65628122-	chr12:108861269-108867777-
	chr18:38299754-38313384+	chr2:30030452-30030598+		chr6:3516622-3536972+	chr5:65623920-65635438-	chr12:108862803-108866299-
	chr18:38299754-38314803+	chr15:100479978-100480340+		chr6:35224565-35244820+	chr5:65771387-65786361+	chr12:108862803-108867777-
	chr18:38442917-38460650+	chr15:88696723-88697531-		chr6:3522683-3562358+	chr5:66998647-67021997+	chr12:108866013-108867777-
	chr18:38451555-38460650+	chr2:53160518-53194337+		chr6:35227481-35244820+	chr5:67264270-67268644+	chr12:110447972-110466020+
	chr18:39286527-39306852+	chr6:48794151-48794316+		chr6:36913633-36975247-	chr5:67315678-67333121+	chr12:110447972-110522690+
	chr18:39296785-39306852+	chr11:4668315-4680182+		chr6:38419922-38427457-	chr5:73520116-73555463+	chr12:110465849-110466020+
	chr18:42192449-42192582-	chr12:98373313-98381087-		chr6:38440455-38502408+	chr5:76231396-76236382-	chr12:110544075-110554896+
	chr18:42519368-42553497+	chr2:127425837-127426902+		chr6:38440458-38470222+	chr5:76235766-76237162-	chr12:110640819-110641025+
	chr18:42530648-42538056+	chr1:69858480-69896588+		chr6:38470152-38473032+	chr5:76254374-76274043-	chr12:110651491-110652194+
	chr18:43353881-43363591-	chr10:88992875-88998160-		chr6:39036252-39039740-	chr5:76630853-76633783+	chr12:110809909-110815209-
	chr18:44864471-44864765+	chr9:44386822-44386979-		chr6:47005881-47041768-	chr5:76984118-76995915+	chr12:110896087-110919026+
	chr18:46754371-46758114+	chr3:37048018-37050835-		chr6:47006568-47039514-	chr5:86016202-86062047-	chr12:111093081-111111970+
	chr18:49877683-49931997+	chr7:84632656-84634409-		chr6:54863900-54884846+	chr5:86029134-86062047-	chr12:111097455-111100038+
	chr18:49912643-49917721+	chr1:134475788-134483853+		chr6:54994480-55002629+	chr5:86137817-86144478-	chr12:111219811-111243538+
	chr18:53210699-53216524+	chr13:8792120-8792626-		chr6:57646127-57662959+	chr5:88614941-88637359+	chr12:111219811-111248646+
	chr18:53895531-53919033+	chr2:29146251-29146636+		chr6:57646127-57662961+	chr5:88630537-88635275+	chr12:111336026-111345623-
	chr18:57896282-57936430+	chr6:90624812-90635396+		chr6:58887408-58916884+	chr5:89084642-89149433+	chr12:111592577-111604564+
	chr18:57897344-57914261+	chr6:115383679-115407320+		chr6:59654965-59690636+	chr5:90268332-90268749-	chr12:111592577-111618383+
	chr18:58579793-58582295+	chr12:53565466-53588884+		chr6:59657783-59716684+	chr5:90545387-90552602+	chr12:111633617-111640040+
	chr18:61140791-61157761-	chr6:94605713-94630235-		chr6:60729552-60768512+	chr5:92030983-92037362-	chr12:111722612-111730112+
	chr18:62522350-62541046-	chr5:150643169-150656421-		chr6:6264164-6299533+	chr5:92037168-92039436-	chr12:111858210-111872433-
	chr18:63144915-63147006-	chr1:128343411-128355659-		chr6:6299326-6315927+	chr5:92170673-92174104+	chr12:111994444-112015962+
	chr18:63671582-63682307-	chr3:51259301-51261062-		chr6:6299326-6333002+	chr5:92417453-92431122-	chr12:11271729-11274111+
	chr18:63720218-63740247+	chr14:30811389-30815130+		chr6:64395194-64429850+	chr5:93139449-93148582+	chr12:11271729-11276365+
	chr18:63720218-63760785+	chr17:50244511-50244832+		chr6:66272177-66315519-	chr5:96223771-96231792+	chr12:11271729-11280402+
	chr18:63777528-63825238+	chr2:18196583-18206993+		chr6:71613832-71620233-	chr5:97554575-97582285+	chr12:11271729-11285409+
	chr18:63777528-63927348+	chr17:71441876-71456500-		chr6:71761365-71780835+	chr5:97960610-97980034-	chr12:113112146-113123234+
	chr18:63794225-63865506+	chr4:116603925-116604038-		chr6:7279943-7280204+	chr5:100694152-100695655-	chr12:116317830-116324210+
	chr18:65638750-65651722+	chr14:14930575-14947120+		chr6:7279943-7294021+	chr5:100771734-100792842-	chr12:116317830-116348314+
	chr18:67420986-67434229-	chr18:11015997-11016230-		chr6:72843035-72861925-	chr5:102963467-102991927-	chr12:116317830-116357934+
	chr18:67431654-67442850-	chr19:60181943-60221304-		chr6:72858774-72865856-	chr5:106895944-106898346-	chr12:116346504-116347815+
	chr18:67528864-67530484-	chr10:121396202-121396470+		chr6:7367980-7371246+	chr5:108135422-108168163+	chr12:116346504-116357934+
	chr18:67807257-67850735+	chr7:62673739-62772029-		chr6:76719652-76722038-	chr5:108138914-108161758+	chr12:13230292-13239178-
	chr18:67837917-67841860+	chr10:35895526-35895672+		chr6:7939072-7974283-	chr5:108188932-108216124+	chr12:13285183-13289980+
	chr18:67850112-67856324+	chr9:4148547-4193435+		chr6:7959568-7965531-	chr5:108191883-108212297+	chr12:13300093-13310304+
	chr18:69681799-69682652+	chr4:148436071-148436642-		chr6:7959568-7974283-	chr5:108206595-108220898+	chr12:13360931-13362615+
	chr18:70473202-70483538+	chr12:59201126-59201689-		chr6:81961914-81964357-	chr5:108638237-108644246+	chr12:13374696-13393532+
	chr18:70473202-70498641+	chr7:119794376-119843926+		chr6:8279277-8316452+	chr5:110151527-110153280+	chr12:13374696-13408307+
	chr18:70517022-70517376-	chr10:94045225-94045325+		chr6:83160912-83162793+	chr5:110698752-110711167-	chr12:13374696-13415731+
	chr18:70517377-70525528-	chr14:88210341-88220539-		chr6:83367192-83386075-	chr5:110707929-110708337-	chr12:13377434-13415731+
	chr18:70593203-70616655+	chr1:60217207-60237216+		chr6:83379872-83386075-	chr5:110707929-110720843-	chr12:13390925-13393532+
	chr18:74695372-74701684+	chr4:45035877-45042045-		chr6:8373906-8427185+	chr5:110707929-110735646-	chr12:13405374-13415731+
	chr18:75002853-75003192+	chr10:95548342-95563724+		chr6:83934949-83954761+	chr5:110719087-110726948-	chr12:13432897-13453622+
	chr18:75043079-75243398+	chr13:47382609-47384951+		chr6:8400890-8427185+	chr5:110733719-110740289-	chr12:13432897-13474237+
	chr18:76262445-76292984+	chr10:62284279-62286652-		chr6:8401077-8402051+	chr5:110739296-110742060-	chr12:13432897-13484044+
	chr18:77425583-77431225+	chr17:58066718-58067505-		chr6:8426971-8432668+	chr5:112761324-112791200-	chr12:13453053-13484044+
	chr18:77962381-77981495+	chr5:44044317-44063184-		chr6:84736707-84747784-	chr5:112830160-112846444-	chr12:13469841-13484044+
	chr18:80765023-80836431-	chr1:46626196-46636597+		chr6:84746901-84776513-	chr5:113848527-113852300-	chr12:13474127-13484044+
	chr18:80765023-80877373-	chr17:94383757-94435806-		chr6:84835041-84860718-	chr5:114408097-114411414+	chr12:13474127-13534575+
	chr18:80844527-80917878-	chr8:24681425-24681544-		chr6:85599845-85601391+	chr5:114785941-114792289+	chr12:13482386-13484044+
	chr18:82618743-82621456-	chr6:67077248-67116767+		chr6:85623024-85624717+	chr5:114785941-114798651+	chr12:13482386-13534575+
	chr18:82986744-82988198+	chr18:60551622-60551771+		chr6:87827584-87838764-	chr5:115724541-115724756-	chr12:13513370-13560975+
	chr18:84315806-84432434-	chr13:23696232-23696394+		chr6:87982948-87987913-	chr5:116131024-116131213-	chr12:13534380-13540430+
	chr18:84315806-84552984-	chr5:130895468-130968178-		chr6:8855571-8858014+	chr5:116131024-116146206-	chr12:13534380-13560975+
	chr18:84342946-84552984-	chr16:34913964-34984274+		chr6:89906533-89906927+	chr5:117185527-117241230+	chr12:13534380-13566257+
	chr18:84350900-84552984-	chr17:44839462-44858756+		chr6:92105282-92164965+	chr5:117334768-117348405+	chr12:13558612-13566257+
	chr18:88973518-89037955+	chr18:58063507-58063629-		chr6:93887592-93943320-	chr5:117977858-117994661+	chr12:13661400-13676030+
	chr18:3287904-3334066-	chr6:140684260-140698267+		chr6:97185483-97186150-	chr5:121162709-121172103-	chr12:15009083-15017645-
	chr18:10795690-10817914+	chr11:69529383-69544556-		chr6:99428789-99435345-	chr5:121258699-121262607+	chr12:15009083-15022413-
	chr18:11655932-11656342.	chr11:87080825-87080976-		chr6:99435216-99456580-	chr5:121289567-121292852+	chr12:15088974-15097029+
	chr18:25174571-25420075+	chr11:56014981-56035451+		chr6:99632257-99669526-	chr5:121321398-121324033+	chr12:16968211-16968766+
	chr18:25289947-25358453+	chrX:73687837-73688780-		chr7:102035307-102042664-	chr5:121377738-121384104-	chr12:17368309-17379300+
	chr18:31666340-31667008+	chr10:128499309-128513717+		chr7:102337944-102415515+	chr5:121407193-121409204+	chr12:17373562-17406896+
	chr18:35348640-35489311-	chr2:37578603-37579162-		chr7:104571921-104579523+	chr5:121662000-121672198+	chr12:17402073-17406896+
	chr18:36572659-36614817+	chr1:165333289-165352076-		chr7:104571921-104588022+	chr5:121745723-121811612+	chr12:21271419-21279530-
	chr18:38251077-38251400+	chr4:21832270-21834338-		chr7:105651072-105720261+	chr5:121785759-121786404+	chr12:24575914-24586150+
	chr18:38257697-38258186+	chr8:106197010-106197317+		chr7:109338320-109340479-	chr5:122116810-122130405-	chr12:24854879-24882794+
	chr18:46607743-46607973+	chr11:35294423-35294985+		chr7:109980989-109983636-	chr5:122325351-122351710-	chr12:24878191-24882794+
	chr18:68652589-68661386+	chr11:80394286-80438375+		chr7:110050780-110051527+	chr5:122331469-122351373-	chr12:24878191-24924294+
	chr18:82674307-82685339-	chr8:83261000-83271510+		chr7:112067085-112083164+	chr5:122333296-122351710-	chr12:24878191-24934622+
	chr18:82680592-82683616-	chr4:83635640-83696436+		chr7:113525988-113568197+	chr5:122428131-122433537+	chr12:24878191-24939348+
	chr7:4573263-4598180-	chr3:40789253-40789461+		chr7:114491440-114553144+	chr5:122567261-122569039-	chr12:24990676-25008210+
	chr7:4664520-4677931-	chr3:51459947-51470229+		chr7:114506187-114519649+	chr5:122602268-122607057-	chr12:26389394-26389575-
	chr7:6060529-6060871+	chr17:26771588-26780266+		chr7:114506187-114536483+	chr5:123492220-123501330+	chr12:26816371-26834551-
	chr7:13028021-13028135+	chr11:104505598-104507288+		chr7:115541622-115544653-	chr5:123731037-123740862-	chr12:28524675-28535580-
	chr7:14580934-14609339-	chr1:4147812-4231144-		chr7:116005630-116024521-	chr5:124233296-124236344+	chr12:28524675-28541548-
	chr7:14582992-14598451-	chr2:3361625-3388621-		chr7:116350033-116350929-	chr5:124292320-124307046-	chr12:28760070-28793936+
	chr7:14607240-14607320-	chr5:38227855-38228131+		chr7:118148711-118151735+	chr5:124306953-124316171-	chr12:28760070-28828864+
	chr7:16077972-16089860+	chr19:16655859-16656091-		chr7:118150470-118151785+	chr5:124400708-124401067-	chr12:28760070-28847656+
	chr7:16150341-16153294+	chr1:24029546-24030490-		chr7:118193450-118195931-	chr5:124607736-124620225+	chr12:28859252-28867153+
	chr7:16416773-16421507+	chr8:3184951-3192802-		chr7:118717967-118726616+	chr5:124632879-124639283+	chr12:29842395-29855283+
	chr7:16561458-16565329-	chr9:56066396-56078465+		chr7:119843242-119848809+	chr5:124741888-124743729+	chr12:31595053-31634380-
	chr7:16822496-16839972+	chr8:83397002-83426591+		chr7:119881362-119896214-	chr5:125097947-125110072-	chr12:31596194-31634380-
	chr7:19375250-19375891+	chr11:5662353-5675865+		chr7:119913674-119916285+	chr5:125102643-125110072-	chr12:31600644-31626876-
	chr7:19514540-19514976+	chr5:148874837-148874974+		chr7:120394337-120439342+	chr5:127789723-127792622-	chr12:31600644-31630893-
	chr7:25058284-25068174-	chr2:70492837-70503327-		chr7:120406936-120407559+	chr5:128737449-128743307+	chr12:31600644-31634380-
	chr7:25062878-25068572-	chr1:60021170-60022650-		chr7:120489112-120523239+	chr5:129569641-129570548+	chr12:31617075-31626876-
	chr7:25270835-25273633+	chr7:133759400-133760152-		chr7:120556315-120622117+	chr5:129739472-129745286+	chr12:31617075-31630893-
	chr7:25285410-25285816+	chr8:27667968-27704451+		chr7:120889190-120899546+	chr5:130101590-130102535+	chr12:31617075-31634380-
	chr7:25638162-25641826-	chr3:139918560-140013364+		chr7:121030263-121057399+	chr5:130229449-130232040+	chr12:31624115-31630893-
	chr7:25664449-25665419+	chr6:38491283-38491635-		chr7:125728309-125740402+	chr5:135121506-135128697+	chr12:31626726-31634380-
	chr7:25714353-25716187-	chr1:38018929-38019072+		chr7:125748115-125770703+	chr5:135198171-135210938+	chr12:31820125-31839854+
	chr7:27233465-27243396+	chr1:188862738-188957512+		chr7:125811922-125816681+	chr5:135210741-135226612+	chr12:31833182-31839854+
	chr7:27371874-27375597-	chr1:80271549-80276507+		chr7:126830488-126830797-	chr5:135216590-135226612+	chr12:31833182-31870134+
	chr7:27571564-27580691+	chr2:6946032-6962414-		chr7:126920234-126923036-	chr5:135420224-135428824-	chr12:31869419-31886308+
	chr7:28005219-28008436-	chr19:23540279-23541207-		chr7:127287126-127287990+	chr5:135753832-135770362-	chr12:3252612-3264749-
	chr7:28328703-28330645-	chr11:65706984-65756371-		chr7:12817631-12818957-	chr5:135768854-135770362-	chr12:32919569-32920903-
	chr7:28330114-28330579-	chr17:24471107-24471521-		chr7:128752706-128761505+	chr5:136095527-136096792+	chr12:34373878-34437378-
	chr7:28559842-28560144-	chr5:110905318-110918073+		chr7:130228623-130262066-	chr5:137520885-137521982+	chr12:3442474-3457209+
	chr7:28813398-28813853+	chr12:71158049-71158223+		chr7:130394475-130418568-	chr5:138282619-138295907+	chr12:3442474-3469593+
	chr7:28820747-28821215+	chr6:98958023-98958267-		chr7:130418448-130472033-	chr5:139215158-139226885+	chr12:3442474-3474613+
	chr7:28820747-28821212+	chr4:73745025-73769885-		chr7:130506808-130507699-	chr5:140442124-140442436+	chr12:3442474-3476169+
	chr7:28913378-28916246-	chr14:14930017-14986777+		chr7:132544979-132570140-	chr5:140666008-140670567-	chr12:3442474-3484608+
	chr7:28988074-28989752+	chr18:46167437-46172558+		chr7:133025713-133088747-	chr5:140669022-140683539-	chr12:3442474-3496936+
	chr7:29200117-29202435-	chr15:81430690-81442464+		chr7:133650501-133652193+	chr5:140669022-140690069-	chr12:3451662-3457209+
	chr7:29200117-29206949-	chr7:45873759-45883464+		chr7:133934034-133960184+	chr5:140671807-140680945-	chr12:3451662-3469593+
	chr7:29700305-29701222-	chr12:101886211-101886887+		chr7:134348712-134349828-	chr5:140689813-140693543-	chr12:3451662-3474613+
	chr7:29706390-29713025-	chr14:102723263-102729503-		chr7:137307485-137314293-	chr5:140691600-140697053-	chr12:3451662-3476169+
	chr7:29712727-29719587-	chr10:115209557-115218654-		chr7:138874089-138876717+	chr5:143075727-143081077-	chr12:3451662-3484608+
	chr7:29985327-29987581+	chr4:57854723-57854902-		chr7:140659815-140674006+	chr5:143089743-143093125-	chr12:3455547-3474613+
	chr7:30540921-30543614-	chr13:33918374-33931646-		chr7:141924180-141925583+	chr5:143089743-143098505-	chr12:34827637-34861441-
	chr7:30564474-30564798+	chr18:8673902-8682163-		chr7:142735257-142764062-	chr5:143684396-143692666+	chr12:35078900-35082971+
	chr7:30642703-30644498-	chr5:66451468-66452283-		chr7:142743201-142764062-	chr5:143928099-143929350+	chr12:35078900-35086984+
	chr7:34186294-34193106-	chr5:31227302-31245403+		chr7:142761339-142764062-	chr5:144143526-144148365+	chr12:35085939-35092913+
	chr7:35307189-35310574-	chr17:17529701-17575387-		chr7:143836638-143837984+	chr5:144737804-144748741-	chr12:35085939-35107556+
	chr7:35508776-35529271-	chr12:57672933-57737742+		chr7:144610843-144621750-	chr5:146739100-146740491-	chr12:35098230-35112504+
	chr7:37962466-37981746-	chr14:63844114-63844248-		chr7:144944943-144970228+	chr5:147450653-147531307+	chr12:35100539-35103140+
	chr7:44250341-44250612+	chr2:132537560-132537710-		chr7:14530791-14609339-	chr5:147450653-147545735+	chr12:3596649-3648389+
	chr7:44316033-44316495+	chr12:111539408-111544691+		chr7:16123035-16127260+	chr5:148878858-148894276-	chr12:3617606-3632964+
	chr7:44815305-44815481-	chr11:29470315-29507782+		chr7:19388140-19390318+	chr5:149198645-149204394+	chr12:3617606-3644022+
	chr7:44845012-44846082-	chr11:62724797-62727653-		chr7:25062878-25068174-	chr5:150531069-150534642+	chr12:3617606-3648389+
	chr7:45516516-45520854+	chr18:7379989-7444105-		chr7:28401468-28401788+	chr5:150716403-150754469+	chr12:3617606-3686862+
	chr7:45575431-45585577+	chr5:31543670-31553887+		chr7:29366551-29388151-	chr5:3752911-3772787-	chr12:3632810-3648389+
	chr7:45942194-45942527+	chr13:54537082-54541552+		chr7:30125768-30134661+	chr5:19159108-19203925-	chr12:3632810-3686862+
	chr7:46070037-46070774+	chr10:67349978-67352884+		chr7:30130701-30134661+	chr5:19160785-19180377-	chr12:3643917-3648389+
	chr7:46219299-46230131-	chr7:120216129-120216388+		chr7:35469074-35490115-	chr5:19160785-19196215-	chr12:3643917-3686862+
	chr7:46762943-46791048-	chr4:110884656-110909635+		chr7:3638858-3639662+	chr5:23446526-23478983+	chr12:3732618-3751907+
	chr7:46801672-46817012+	chr13:55345470-55346137+		chr7:38075429-38077448+	chr5:23980487-24003075-	chr12:3734939-3751907+
	chr7:46869599-46876597+	chr12:81980809-81986759+		chr7:39448494-39459942+	chr5:25021766-25028536-	chr12:3748425-3751907+
	chr7:48795901-48805694+	chr11:3717097-3717986-		chr7:39946961-39953378+	chr5:31651809-31695688-	chr12:3749470-3751907+
	chr7:49491369-49491491+	chr8:40179274-40193805+		chr7:41048255-41084033-	chr5:34334058-34334435-	chr12:3835027-3873428+
	chr7:49535894-49548541+	chr8:73214125-73259935-		chr7:41342261-41362129+	chr5:41654786-41703534-	chr12:40631522-40640445+
	chr7:49786067-49798427+	chr9:44340819-44341059-		chr7:41680253-41687566+	chr5:59962950-59973345-	chr12:40631522-40649489+
	chr7:50062618-50448965+	chr11:73066683-73069813+		chr7:46743994-46750514-	chr5:98346232-98369506+	chr12:4085954-4103214+
	chr7:50062618-50279646+	chr3:20436280-20506104-		chr7:47052223-47052443-	chr5:105878388-105891316+	chr12:41024561-41110943+
	chr7:51897251-51936617+	chr7:128443807-128446270-		chr7:49798306-49806626+	chr5:106632925-106635436-	chr12:4106802-4107348+
	chr7:55804581-55806829+	chr4:116610842-116610955-		chr7:56153266-56155153+	chr5:106660808-106690877-	chr12:41307180-41328613+
	chr7:56108686-56114880+	chr17:56023162-56024943+		chr7:59243350-59262058+	chr5:106660819-106682013-	chr12:41416734-41437671+
	chr7:56321494-56357230+	chr13:77259841-77303460+		chr7:61813262-61814190-	chr5:108755824-108760085-	chr12:41416939-41430867+
	chr7:59284680-59303811+	chr2:35259563-35260771+		chr7:63427178-63443674-	chr5:136189552-136194503-	chr12:41628764-41703757+
	chr7:64243423-64248318+	chr6:6602858-6655102+		chr7:65375273-65385588+	chr5:137146153-137147500+	chr12:41628764-41706716+
	chr7:65910202-65931765+	chr9:18636512-18661127-		chr7:66080332-66088949+	chr5:147453252-147467097+	chr12:41652788-41706716+
	chr7:66062124-66071325+	chr10:46445353-46452987+		chr7:66125242-66125737+	chr4:6435057-6440989-	chr12:41693116-41703757+
	chr7:67667163-67670177+	chr12:59615950-59616819+		chr7:6648350-6648606+	chr4:11195020-11199431+	chr12:41703655-41706716+
	chr7:67709324-67711503+	chr6:119618846-119630747-		chr7:67667163-67679071+	chr4:11267613-11304390-	chr12:4306424-4315865-
	chr7:73468637-73469557-	chr5:86131213-86137894-		chr7:73514090-73519708-	chr4:14938484-14947545+	chr12:4315686-4344502-
	chr7:73501909-73503514-	chr17:57401905-57450101+		chr7:74623254-74644891+	chr4:21796786-21804313+	chr12:4322868-4416805-
	chr7:73504988-73507913-	chr5:19839986-19840120+		chr7:75355382-75431383-	chr4:32631806-32641558+	chr12:4335781-4344502-
	chr7:75569884-75615048+	chr1:15831507-15838328+		chr7:75365333-75431383-	chr4:32686328-32732085+	chr12:4335781-4354509-
	chr7:80258823-80259351+	chr6:37908217-37927640+		chr7:75400033-75431383-	chr4:32694494-32695565+	chr12:4335781-4416805-
	chr7:80300301-80304851+	chr17:84398276-84416338+		chr7:75403544-75431383-	chr4:32722274-32725132+	chr12:4339018-4354509-
	chr7:80300301-80312327+	chr10:93221587-93226775+		chr7:79297008-79327976+	chr4:32763157-32768827+	chr12:4344397-4354509-
	chr7:80368214-80368977-	chr13:55034889-55040623-		chr7:80248295-80255496+	chr4:33036709-33045199+	chr12:4344397-4416805-
	chr7:80502283-80505946-	chr15:83547593-83547859+		chr7:80274229-80276465+	chr4:34711402-34716503-	chr12:43998336-44041650-
	chr7:80916175-80927886-	chr7:100410332-100419897+		chr7:80460725-80496096-	chr4:34721416-34728908-	chr12:44007729-44057210-
	chr7:81574546-81592102+	chr2:68368397-68441475-		chr7:80720869-80728085-	chr4:40731800-40732075+	chr12:44295898-44299291+
	chr7:81796996-81816020-	chr3:137868319-137908619+		chr7:81767525-81788576-	chr4:41221556-41226334-	chr12:44295898-44308114+
	chr7:82260132-82273994+	chr4:92107057-92151543+		chr7:82609414-82614036-	chr4:41378947-41379870+	chr12:4658015-4666326+
	chr7:82270773-82285130+	chr9:60861052-60866401+		chr7:83684396-83684948+	chr4:41397547-41400508-	chr12:4715488-4735036-
	chr7:82671739-82672808+	chr9:41431754-41468553+		chr7:84188992-84194090+	chr4:41397547-41414999-	chr12:4715488-4737785-
	chr7:82681352-82698017+	chr2:157265073-157276616-		chr7:84188992-84194326+	chr4:41505568-41507593-	chr12:4762327-4764147-
	chr7:84262393-84275486-	chr5:36512454-36577772-		chr7:88760508-88854275-	chr4:43304650-43324928+	chr12:4937387-4945022+
	chr7:89893112-89898099-	chr2:101359920-101376391-		chr7:88853028-88854275-	chr4:43320592-43334341+	chr12:4937387-4954657+
	chr7:89920073-89935964-	chr13:33996243-33996917-		chr7:90036046-90041267+	chr4:44332880-44351110+	chr12:4941972-4945022+
	chr7:92590115-92591957-	chr15:88996056-89018249+		chr7:90484157-90504937+	chr4:45444679-45489175-	chr12:4961218-4978588+
	chr7:92591831-92619683-	chr18:70555986-70562812-		chr7:92590115-92605380-	chr4:45989078-46013268+	chr12:4961218-4991058+
	chr7:92605208-92631662-	chr4:118096243-118107693-		chr7:92612384-92612868-	chr4:45992197-46018616+	chr12:4961218-5006791+
	chr7:92648926-92653249-	chr19:37054260-37139221-		chr7:96973482-97023750+	chr4:46020805-46026159+	chr12:4973968-4991058+
	chr7:92657308-92665865-	chr5:110236273-110242051+		chr7:97002213-97035297+	chr4:46124900-46135594-	chr12:4990872-5018142+
	chr7:92819983-92829709+	chr13:19885847-19922220-		chr7:97112955-97113860+	chr4:46147379-46166840+	chr12:51389282-51393910+
	chr7:97616843-97664766+	chr17:30635321-30683711+		chr7:98207946-98208154+	chr4:47017523-47046054-	chr12:51619814-51661713-
	chr7:97653053-97670882+	chr11:109433960-109434697-		chr7:98237119-98266247-	chr4:47402803-47403526+	chr12:51621780-51661713-
	chr7:98626466-98637520-	chr14:34259625-34273576-		chr8:104657281-104658678+	chr4:48211650-48219527-	chr12:51643104-51661713-
	chr7:98637261-98654852-	chr4:109636231-109665157-		chr8:105130960-105148443+	chr4:48451926-48456911-	chr12:51647994-51655483-
	chr7:98979636-98992008-	chr1:135419237-135420353-		chr8:105385023-105393957-	chr4:48458538-48459386-	chr12:51647994-51661713-
	chr7:98979636-99016674-	chr12:44958945-44970934-		chr8:105700447-105700839-	chr4:48467664-48470072-	chr12:51655402-51661713-
	chr7:98979636-99099473-	chr7:104140783-104141071-		chr8:105700703-105700839-	chr4:48604581-48636988+	chr12:51716942-51723048+
	chr7:98988184-99004706-	chr2:118204857-118241732-		chr8:105889644-105890417+	chr4:48604581-48650418+	chr12:51759219-51761170-
	chr7:99099312-99118305-	chr11:84858440-84862318-		chr8:107369398-107371235+	chr4:53107006-53109285-	chr12:51772274-51772705-
	chr7:100106563-100112372-	chr17:30648416-30663495+		chr8:107483332-107485642+	chr4:53720007-53730039+	chr12:51774651-51776630-
	chr7:100250292-100263088+	chr11:103858895-103882941-		chr8:109626748-109635408+	chr4:53731132-53737659+	chr12:52516079-52519967+
	chr7:100559748-100574514-	chr5:121501075-121501222-		chr8:109706357-109724261+	chr4:55366777-55385601+	chr12:52516079-52542636+
	chr7:101250445-101259773+	chr15:80509182-80509308-		chr8:109721195-109723053+	chr4:56890800-56910247-	chr12:52542489-52560099+
	chr7:101271570-101278654+	chr14:56794407-56804863-		chr8:110653241-110711711+	chr4:57854562-57857037+	chr12:52542489-52562427+
	chr7:101277631-101278350+	chr10:95989562-95997092+		chr8:111072622-111075537-	chr4:58082651-58111460-	chr12:52557489-52562427+
	chr7:101451402-101495692+	chr3:59796271-59841807+		chr8:111101861-111116831+	chr4:58817400-58877163-	chr12:54093183-54107429-
	chr7:101461480-101494680+	chr4:92131697-92134944+		chr8:111970624-111990412-	chr4:58869415-58879134-	chr12:54102664-54107429-
	chr7:101832340-101832474-	chr2:32558031-32558147+		chr8:116841991-116849545-	chr4:59481362-59546182-	chr12:54102664-54133785-
	chr7:102016043-102017351-	chr1:88236655-88242791+		chr8:116842111-116849545-	chr4:59596863-59612810+	chr12:54763620-54783513-
	chr7:102080605-102081457+	chr10:80170202-80170764+		chr8:116842413-116849545-	chr4:63086531-63103603+	chr12:54911310-54917067-
	chr7:102152318-102176405-	chr14:39858211-39929258-		chr8:118757368-118851871+	chr4:70289845-70298948-	chr12:54916468-54975382-
	chr7:102157052-102160728-	chr3:107897489-107898602-		chr8:119531049-119535377-	chr4:73749843-73771432-	chr12:54954698-54975382-
	chr7:102157052-102183600-	chr4:141972789-141974403-		chr8:120658029-120660860-	chr4:73759694-73771432-	chr12:54975104-54985807-
	chr7:102183463-102186739-	chr18:3311574-3327591-		chr8:122305358-122307641+	chr4:73759694-73789915-	chr12:55057242-55063109-
	chr7:102354501-102421530+	chr12:98658510-98658646+		chr8:122887314-122887457-	chr4:81290231-81310319-	chr12:55407469-55412365+
	chr7:105381080-105391667-	chr2:10568361-10578131+		chr8:122891563-122891758+	chr4:81377964-81386478-	chr12:55407469-55414498+
	chr7:109047951-109058009-	chr16:94383912-94394578+		chr8:122955667-123035216-	chr4:82820330-82847739-	chr12:55410127-55414498+
	chr7:110052711-110054116+	chr8:22226008-22243956+		chr8:122973076-122974792-	chr4:82820330-82854115-	chr12:55659048-55677265-
	chr7:110125807-110134850+	chr2:48814693-48892272+		chr8:123906214-123915426-	chr4:82844104-82854115-	chr12:55665553-55677265-
	chr7:110329761-110341364-	chr6:8885430-8904326+		chr8:123914498-123915426-	chr4:83459844-83461241-	chr12:55676404-55677265-
	chr7:110399296-110447127-	chr1:131344349-131356905-		chr8:124023460-124047369+	chr4:83546834-83620963+	chr12:55683907-55709707-
	chr7:110438840-110464707-	chr7:125455094-125456565+		chr8:124676341-124679086-	chr4:83620825-83635742+	chr12:55697839-55709707-
	chr7:111073829-111080322-	chr11:119997528-119999273+		chr8:124679002-124690359-	chr4:83635640-83682415+	chr12:55708994-55709707-
	chr7:112063246-112077959+	chr2:148520638-148527680-		chr8:124709903-124714283-	chr4:83655528-83696436+	chr12:55747116-55776227-
	chr7:112324082-112328651+	chr10:67578116-67623110+		chr8:125624256-125625557+	chr4:84506528-84546405-	chr12:55757926-55770858-
	chr7:112391266-112397565+	chr14:64809416-64809603+		chr8:128745941-128797552-	chr4:84546205-84555904-	chr12:55770619-55795776-
	chr7:113525988-113540711+	chr17:80215953-80216248-		chr8:128867462-128869702-	chr4:84973863-84996580+	chr12:55841571-55866077+
	chr7:114267121-114274127-	chr9:55586219-55610074-		chr8:128979933-129000864-	chr4:84994629-85033888+	chr12:55860091-55861454+
	chr7:114494486-114508912+	chr5:120619825-120620360+		chr8:129000803-129063019-	chr4:86600751-86607990-	chr12:56766018-56775392-
	chr7:115541622-115550159-	chr9:110051923-110053522+		chr8:129045568-129047692-	chr4:86774238-86779904+	chr12:57303345-57307464+
	chr7:115701696-115943962-	chr12:98194374-98196541-		chr8:129045752-129063019-	chr4:86774238-86786286+	chr12:57303345-57332459+
	chr7:116175712-116189353-	chr6:34048859-34062494+		chr8:15395317-15396715-	chr4:86774238-86807560+	chr12:57303345-57364234+
	chr7:116387844-116405963-	chr6:29572586-29582309-		chr8:19581121-19587383-	chr4:86779835-86781711+	chr12:57325524-57332459+
	chr7:117591874-117593739+	chr11:82754962-82760484-		chr8:22355466-22371248+	chr4:86798044-86807560+	chr12:57325524-57364234+
	chr7:118178365-118178900-	chr12:13432897-13441946+		chr8:22398883-22399278+	chr4:88303445-88348893+	chr12:57616290-57626762+
	chr7:118193450-118198364-	chr5:34342522-34346901+		chr8:22398883-22400702+	chr4:88326143-88360588+	chr12:57616290-57643181+
	chr7:118200661-118203129-	chr1:74924930-74925074+		chr8:22861517-22862027+	chr4:94658507-94662666+	chr12:57616290-57674768+
	chr7:118638129-118640007+	chr12:75578581-75581902+		chr8:25555508-25555774+	chr4:96009302-96013338+	chr12:57617447-57689835+
	chr7:118791368-118826323+	chr14:20691987-20692525+		chr8:25735745-25741354-	chr4:96016409-96017025+	chr12:57672933-57677266+
	chr7:118811805-118826323+	chr4:147612096-147612364+		chr8:25859223-25890044+	chr4:98424276-98431899+	chr12:57672933-57697525+
	chr7:119799565-119802837+	chr10:93146823-93152908-		chr8:27517590-27534488+	chr4:98465034-98469604+	chr12:58982568-58986171-
	chr7:119909671-119909962+	chr15:91321571-91350130-		chr8:27611585-27668016+	chr4:98505682-98523501+	chr12:58997136-59005316-
	chr7:120238405-120294294+	chr10:97920929-97952236+		chr8:27702872-27724993+	chr4:98674194-98704101+	chr12:59050268-59051708-
	chr7:120251160-120255558+	chr12:112816729-112817781-		chr8:27718994-27724993+	chr4:98928234-98931548+	chr12:59184187-59188545+
	chr7:120427130-120439342+	chr7:127785557-127785667+		chr8:28073627-28076733-	chr4:99072405-99079632-	chr12:60261164-60283402+
	chr7:120433343-120465802+	chr9:40051421-40051700-		chr8:29143283-29144235-	chr4:99212577-99228634+	chr12:60267784-60283402+
	chr7:122048102-122063084-	chr5:86891228-86918645+		chr8:30850543-30851873-	chr4:101131264-101139231+	chr12:64976695-64986490+
	chr7:122982963-122985300+	chr2:173112244-173117403-		chr8:33285137-33319227-	chr4:103059618-103103404-	chr12:64976695-64997045+
	chr7:126160861-126174248-	chr17:35852998-35853237-		chr8:34912785-34940920-	chr4:103090398-103103404-	chr12:64986393-64992640+
	chr7:126872197-126872562-	chr14:27471618-27480842+		chr8:35102666-35102944+	chr4:103095329-103096775-	chr12:64986393-64995681+
	chr7:127301255-127301983+	chr13:95025947-95026079-		chr8:35474397-35478643-	chr4:106346535-106347401+	chr12:64990941-65006424+
	chr7:127514165-127528489+	chr5:124885847-124886079-		chr8:39055955-39097014+	chr4:106397169-106404068+	chr12:64996892-65006424+
	chr7:127596565-127596953+	chr13:64312267-64329270-		chr8:40597283-40626137-	chr4:106409611-106420550+	chr12:65006875-65020400+
	chr7:128675298-128685284+	chr2:103718573-103757793-		chr8:4327757-4336526+	chr4:106423460-106436855+	chr12:65016481-65020400+
	chr7:128679717-128690698+	chr2:134522985-134548215-		chr8:45980573-45984233+	chr4:106670449-106678302-	chr12:65101520-65114018+
	chr7:128709082-128714550-	chr2:106026511-106046855+		chr8:46020642-46025290+	chr4:106707459-106714144-	chr12:65101561-65114018+
	chr7:128752706-128754243+	chr13:23763769-23764119-		chr8:46492969-46508387-	chr4:107069096-107070547+	chr12:65113774-65118440+
	chr7:128752706-128755405+	chr7:64346859-64371659-		chr8:47875229-47900856-	chr4:108250495-108272383-	chr12:65136750-65140890-
	chr7:128752706-128757883+	chr13:93487930-93490899-		chr8:48784196-48788675-	chr4:108255201-108272383-	chr12:65148722-65157065-
	chr7:130533577-130539110-	chr1:6460545-6476465+		chr8:48808447-48905928-	chr4:108478873-108497055+	chr12:65158395-65162028-
	chr7:132831360-132837207-	chr17:6106392-6139156+		chr8:49897332-49907371+	chr4:108486454-108505950+	chr12:69320373-69322350-
	chr7:133663361-133667691+	chr17:84370748-84386602-		chr8:56316753-56317894-	chr4:108542011-108548170+	chr12:69344129-69344979-
	chr7:134724330-134737726+	chr10:107562241-107562350+		chr8:56471775-56490436-	chr4:108644336-108657007-	chr12:69344129-69348937-
	chr7:134771467-134789285+	chr17:35852998-35853120-		chr8:56564558-56588125+	chr4:108723807-108727545-	chr12:69640054-69658078-
	chr7:134777395-134804650+	chr9:121168184-121192795-		chr8:61945852-61963741+	chr4:109037975-109044671+	chr12:71022193-71023590+
	chr7:134782349-134804650+	chr5:110666540-110680020-		chr8:63107402-63144013+	chr4:109840316-109861963+	chr12:71060062-71063324+
	chr7:138868410-138876717+	chr15:39459589-39478710+		chr8:67691413-67720953-	chr4:109840316-109883772+	chr12:71139655-71150464+
	chr7:139119017-139141130-	chr12:14234005-14251367+		chr8:67960387-67964354-	chr4:109840316-109925962+	chr12:71184423-71219299+
	chr7:139666190-139667057-	chr7:141589300-141589445+		chr8:69739814-69778662-	chr4:111767663-111780842+	chr12:71187381-71219299+
	chr7:141513734-141532973-	chr6:67277765-67277938+		chr8:70023588-70033244-	chr4:111774799-111806030+	chr12:71427596-71436739+
	chr7:141619451-141623781+	chr13:28087330-28094390+		chr8:70026174-70042511-	chr4:111779000-111780842+	chr12:71431207-71436739+
	chr7:141889507-141892889-	chr7:75410314-75437436-		chr8:70331617-70331845+	chr4:115002848-115039318+	chr12:71895727-71915788+
	chr7:144461179-144466047-	chr4:150839191-150852659-		chr8:71290627-71334394+	chr4:115011794-115016287+	chr12:72139897-72144847-
	chr7:144491452-144491823-	chr9:24628150-24643353-		chr8:71461246-71461991-	chr4:115746458-115764683+	chr12:72303657-72308929-
	chr7:144519545-144521061-	chr19:47782279-47812199-		chr8:71880197-71896690-	chr4:115752921-115766512+	chr12:72469169-72510477+
	chr7:24825939-24826718+	chr10:121571843-121584341-		chr8:75575873-75629793+	chr4:116105758-116118957-	chr12:72783683-72786789+
	chr7:28813401-28813856+	chr19:42052447-42052597-		chr8:77358547-77365160-	chr4:116286056-116286999+	chr12:72783683-72793849+
	chr7:28813400-28813855+	chr12:34817866-34878813-		chr8:77426330-77476937-	chr4:116326073-116327763-	chr12:72885223-72910091-
	chr7:28813399-28813854+	chr16:48951543-48961227-		chr8:77611199-77636051+	chr4:116602092-116627429-	chr12:72889708-72898795-
	chr7:35475933-35485425-	chr11:86938178-86938366+		chr8:77612128-77636051+	chr4:116603895-116605763-	chr12:72894984-72910091-
	chr7:35483040-35485425-	chr1:54365048-54366219+		chr8:81043648-81067556+	chr4:116603895-116627429-	chr12:72898487-72910091-
	chr7:35486420-35490115-	chr12:86252840-86256932+		chr8:83423021-83423236+	chr4:116950825-116962660+	chr12:73168000-73219142+
	chr7:35487532-35504230-	chr1:177277057-177309816+		chr8:84579168-84579406-	chr4:116950825-116965775+	chr12:73179205-73219142+
	chr7:41686294-41694052+	chr5:65291087-65297476-		chr8:84996955-85001424+	chr4:117107899-117111652+	chr12:7375852-7411009-
	chr7:44229976-44232508-	chr12:72139897-72140000-		chr8:85254969-85261018+	chr4:117213717-117215561-	chr12:7385974-7411009-
[truncated: 6,522 more rows]

## Sheet: Genename
chr	start	end	Genename
chr1	10025021	10035163	Cops5
chr1	10027103	10035163	Cops5
chr1	100274361	100446918	Cntnap5b
chr1	100294786	100300877	Cntnap5b
chr1	10030599	10035163	Cops5
chr1	100379051	100446918	Cntnap5b
chr1	10042394	10058823	Cspp1
chr1	10045076	10066820	Cspp1
chr1	10045076	10066462	Cspp1
chr1	10045076	10047526	Cspp1
chr1	10045076	10058823	Cspp1
chr1	10058720	10074946	Cspp1
chr1	10074860	10096013	Cspp1
chr1	10074860	10083558	Cspp1
chr1	10074860	10085952	Cspp1
chr1	10074860	10082346	Cspp1
chr1	10082253	10096013	Cspp1
chr1	10082253	10090317	Cspp1
chr1	10083501	10090317	Cspp1
chr1	10088051	10096013	Cspp1
chr1	101271077	101283818	Gm20268
chr1	10151801	10163787	Arfgef1
chr1	10209425	10216559	Arfgef1
chr1	103657361	103725571	Cdh20
chr1	10399346	10409367	Cpa6
chr1	105402916	105406906	Gm17634
chr1	105503441	105566250	Pign
chr1	105519547	105566250	Pign
chr1	105521901	105552445	Pign
chr1	105521901	105566250	Pign
chr1	105546664	105580030	Pign
chr1	105546664	105566250	Pign
chr1	105546664	105554139	Pign
chr1	105552372	105566250	Pign
chr1	105566148	105591761	Pign
chr1	105579922	105599127	Pign
chr1	105584989	105637565	Pign
chr1	105584989	105599127	Pign
chr1	105653104	105656032	Pign
chr1	105678163	105704043	Relch
chr1	105678163	105696596	Relch
chr1	105691906	105696596	Relch
chr1	105725649	105726466	Relch
chr1	106000931	106031233	Zcchc2
chr1	106000931	106006086	Zcchc2
chr1	106000931	106011814	Zcchc2
chr1	106004100	106016093	Zcchc2
chr1	106006015	106019905	Zcchc2
chr1	106006015	106016093	Zcchc2
chr1	106006030	106011797	Zcchc2
chr1	106011702	106019905	Zcchc2
chr1	106281363	106369176	Phlpp1
chr1	106281363	106319015	Phlpp1
chr1	106281363	106350687	Phlpp1
chr1	106281363	106287116	Phlpp1
chr1	106364241	106386521	Phlpp1
chr1	106739331	106747836	Kdsr
chr1	106786703	106791789	Vps4b
chr1	11511918	11545282	A830018L16Rik
chr1	115332481	115376291	Cntnap5a
chr1	11630629	11670135	A830018L16Rik
chr1	118419440	118419918	Clasp1
chr1	118459801	118471839	Clasp1
chr1	118521827	118539369	Clasp1
chr1	118543102	118548028	Clasp1
chr1	119548894	119642658	3830432H09Rik
chr1	119548894	119579077	3830432H09Rik
chr1	119549887	119579077	3830432H09Rik
chr1	119567796	119609286	Epb41l5
chr1	119567796	119579077	Epb41l5
chr1	119572492	119572805	Epb41l5
chr1	119599005	119609286	Epb41l5
chr1	119599005	119609254	Epb41l5
chr1	119599005	119642658	Epb41l5
chr1	119605228	119609286	Epb41l5
chr1	119605228	119642658	Epb41l5
chr1	119615346	119633649	Epb41l5
chr1	119615346	119623968	Epb41l5
chr1	119621886	119642658	Epb41l5
chr1	119659822	119687766	Epb41l5
chr1	119667514	119687766	Epb41l5
chr1	119675549	119726096	Ptpn4
chr1	119675549	119687766	Ptpn4
chr1	119675549	119765922	Ptpn4
chr1	119678755	119687766	Ptpn4
chr1	119691601	119765922	Ptpn4
chr1	119706155	119743439	Ptpn4
chr1	119706155	119765922	Ptpn4
chr1	119706155	119726096	Ptpn4
chr1	119707776	119773271	Ptpn4
chr1	119715947	119773271	Ptpn4
chr1	119715947	119765922	Ptpn4
chr1	119715947	119726096	Ptpn4
chr1	119715947	119802477	Ptpn4
chr1	119741355	119765922	Ptpn4
chr1	119741355	119783589	Ptpn4
chr1	119765031	119773271	Ptpn4
chr1	119765031	119802477	Ptpn4
chr1	119765031	119765922	Ptpn4
chr1	119765031	119783589	Ptpn4
chr1	119773049	119773271	Ptpn4
chr1	119783482	119802477	Ptpn4
chr1	119930889	119932932	Tmem177
chr1	119945783	119951137	Tmem177
chr1	119953601	119961975	Tmem177
chr1	119981714	119985102	Cfap221
chr1	120150603	120171482	3110009E18Rik
chr1	120470354	120485834	Marco
chr1	120946935	120973759	Celrr
chr1	120969945	120973759	Celrr
chr1	121445640	121463185	Ccdc93
chr1	125068913	125079996	Dpp10
chr1	125177517	125177664	Actr3
chr1	125403393	125411374	Actr3
chr1	125416256	125418304	Actr3
chr1	125566468	125574747	Slc35f5
chr1	125976926	126014649	Nckap5
chr1	126352759	126382185	Nckap5
chr1	127306634	127321285	Mgat5
chr1	127320604	127321285	Mgat5
chr1	127382921	127397640	Mgat5
chr1	127382921	127390878	Mgat5
chr1	127791605	127801676	Ccnt2
chr1	127791605	127799553	Ccnt2
chr1	127889156	127919641	Rab3gap1
chr1	127889156	127891096	Rab3gap1
chr1	127889156	127909950	Rab3gap1
chr1	127901579	127903837	Rab3gap1
chr1	127909851	127918289	Rab3gap1
chr1	127918221	127927549	Rab3gap1
chr1	127930707	127937565	Rab3gap1
chr1	127952251	127955065	Rab3gap1
chr1	127987997	127999460	Zranb3
chr1	128016043	128040996	Zranb3
chr1	128016043	128032934	Zranb3
chr1	128087512	128092010	Zranb3
chr1	128151744	128168007	R3hdm1
chr1	128151744	128153399	R3hdm1
chr1	128151744	128179182	R3hdm1
chr1	128153189	128179182	R3hdm1
chr1	128167893	128197097	R3hdm1
chr1	128167893	128176956	R3hdm1
chr1	128181838	128182212	R3hdm1
chr1	128186758	128197097	R3hdm1
chr1	128193460	128223641	Mir128-1
chr1	128193460	128197097	Mir128-1
chr1	128193460	128221703	Mir128-1
chr1	128250115	128255461	Ubxn4
chr1	128252203	128275004	Ubxn4
chr1	128252203	128260888	Ubxn4
chr1	128252203	128259003	Ubxn4
chr1	128255433	128259003	Ubxn4
chr1	128255433	128260888	Ubxn4
chr1	128256144	128259003	Ubxn4
chr1	128258832	128269971	Ubxn4
chr1	128260834	128266414	Ubxn4
chr1	128299839	128304397	Lct
chr1	128343411	128355659	Mcm6
chr1	128348369	128355659	Mcm6
chr1	129776293	129822695	Thsd7b
chr1	129776293	129951568	Thsd7b
chr1	129915553	129951568	Thsd7b
chr1	130414049	130462007	Cd55b
chr1	130414049	130422300	Cd55b
chr1	130418108	130456906	Cd55b
chr1	130419601	130458186	Cd55b
chr1	130528491	130541224	Cd55
chr1	130615159	130619447	Zp3r
chr1	130636395	130636700	Zp3r
chr1	130682149	130684070	C4bp-ps1
chr1	130682149	130684073	C4bp-ps1
chr1	130682802	130684073	C4bp-ps1
chr1	130698679	130708201	C4bp-ps1
chr1	130706426	130708201	Pfkfb2
chr1	131056985	131057493	Mapkapk2
chr1	131256887	131273857	Ikbke
chr1	131298332	131310698	Srgap2
chr1	131310474	131325148	Srgap2
chr1	131344349	131356905	Srgap2
chr1	131355511	131356905	Srgap2
chr1	13156370	13167106	Ncoa2
chr1	13160161	13167106	Ncoa2
chr1	13186733	13286025	Ncoa2
chr1	131919005	131928216	Nucks1
chr1	131928064	131929762	Nucks1
chr1	132014383	132023838	Elk4
chr1	132014383	132019466	Elk4
chr1	132121448	132139626	Cdk18
chr1	13219814	13219967	Ncoa2
chr1	13221307	13286025	Ncoa2
chr1	13221307	13224713	Ncoa2
chr1	13221307	13310844	Ncoa2
chr1	13221307	13257059	Ncoa2
chr1	13224609	13286025	Ncoa2
chr1	132434099	132449975	Dstyk
chr1	132482567	132482803.chr9	Rbbp5
chr1	13256883	13286025	Ncoa2
chr1	132991700	132992225	Mdm4
chr1	133003791	133018884	Mdm4
chr1	133003791	133009192	Mdm4
chr1	133009137	133012711	Mdm4
chr1	133009137	133012714	Mdm4
chr1	133009137	133018884	Mdm4
chr1	133011065	133018884	Mdm4
chr1	133385466	133393271	Sox13
chr1	133633762	133645846	Zc3h11a
chr1	133633762	133636056	Zc3h11a
chr1	133728697	133732440	Mir6903
chr1	133753089	133753749	Atp2b4
chr1	134303656	134304384	Ppfia4
chr1	134350083	134361623	Tmem183a
chr1	134352355	134355716	Tmem183a
chr1	134352355	134355713	Tmem183a
chr1	134422921	134424922	Adipor1
chr1	134422921	134431590	Adipor1
chr1	134422921	134428269	Adipor1
chr1	134463812	134483195	Klhl12
chr1	134463827	134475902	Klhl12
chr1	134475788	134483853	Klhl12
chr1	134475788	134485913	Klhl12
chr1	134546626	134550091	Mgat4e
chr1	134549473	134553194	Mgat4e
chr1	134563250	134609059	Kdm5b
chr1	134563250	134595896	Kdm5b
chr1	134577377	134588947	Kdm5b
chr1	134581334	134588947	Kdm5b
chr1	134585154	134607807	Kdm5b
chr1	134585154	134625196	Kdm5b
chr1	134585154	134597692	Kdm5b
chr1	134585154	134599218	Kdm5b
chr1	134585154	134609059	Kdm5b
chr1	134585154	134593463	Kdm5b
chr1	134585154	134595896	Kdm5b
chr1	134585154	134614011	Kdm5b
chr1	134602450	134614011	Kdm5b
chr1	134604442	134605875	Kdm5b
chr1	134607688	134618047	Kdm5b
chr1	134607688	134614011	Kdm5b
chr1	134619560	134627376	Kdm5b
chr1	134619560	134621022	Kdm5b
chr1	134624711	134627376	Kdm5b
chr1	134631386	134631539	Kdm5b
chr1	134834435	134902508	Ppp1r12b
chr1	134834435	134838041	Ppp1r12b
chr1	134834435	134842733	Ppp1r12b
chr1	134834435	134865960	Ppp1r12b
chr1	134835785	134874021	Ppp1r12b
chr1	134865778	134879745	Ppp1r12b
chr1	134872268	134902508	Ppp1r12b
chr1	134892158	134896461	Ppp1r12b
chr1	134967727	134973966	Ube2t
chr1	134967727	134972189	Ube2t
chr1	134971901	134972189	Ube2t
chr1	135112890	135114635	Ptprv
chr1	135134440	135134915	Ptpn7
chr1	135277389	135278907	Rnpep
chr1	135304430	135309198	Timm17a
chr1	135405821	135408074	Ipo9
chr1	135419237	135420353	Ipo9
chr1	13569471	13576452	Tram1
chr1	136144599	136145312	Kif21b
chr1	136293280	136297825	Camsap2
chr1	136297742	136304456	Camsap2
chr1	136304295	136324996	Camsap2
chr1	136502647	136513822	Kif14
chr1	137356075	137365403	Nr5a2
chr1	137362647	137392122	Nr5a2
chr1	137387815	137406693	Nr5a2
chr1	137390312	137429603	Nr5a2
chr1	137390312	137406693	Nr5a2
chr1	137421845	137465791	Nr5a2
chr1	137488209	137489268	Mir181a-1
chr1	139023105	139042043	4930596I21Rik
chr1	139023105	139062971	4930596I21Rik
chr1	139040000	139081273	Dennd1b
chr1	139040000	139054621	Dennd1b
chr1	139040000	139110485	Dennd1b
chr1	139040000	139062971	Dennd1b
chr1	139053346	139062971	Dennd1b
chr1	139053346	139081273	Dennd1b
chr1	139053346	139102093	Dennd1b
chr1	139060275	139110485	Dennd1b
chr1	139081173	139144000	Dennd1b
chr1	139081173	139133761	Dennd1b
chr1	139081173	139110485	Dennd1b
chr1	139085883	139110485	Dennd1b
chr1	139085883	139144000	Dennd1b
chr1	139085883	139133761	Dennd1b
chr1	139085883	139094097	Dennd1b
chr1	139090454	139110485	Dennd1b
chr1	139101968	139110485	Dennd1b
chr1	139101968	139144000	Dennd1b
chr1	139133671	139169048	Dennd1b
chr1	139133671	139144000	Dennd1b
chr1	139133671	139170503	Dennd1b
chr1	139139381	139144000	Dennd1b
chr1	139167671	139169048	Dennd1b
chr1	139461426	139461918	Aspm
chr1	139463056	139471792	Aspm
chr1	139550820	139628309	Cfhr1
chr1	139550820	139575545	Cfhr1
chr1	139556332	139593936	Cfhr1
chr1	139593754	139597732	Cfhr1
chr1	139593754	139628309	Cfhr1
chr1	140088658	140163136	Cfh
chr1	140362949	140383095	Kcnt2
chr1	14055386	14060072	Eya1
chr1	140590044	140591370	4930590L20Rik
chr1	143615303	143637538	Cdc73
chr1	143615303	143677855	Cdc73
chr1	143667625	143671428	B3galt2
chr1	143667625	143699322	B3galt2
chr1	143667625	143677855	B3galt2
chr1	143673156	143675230	Cdc73
chr1	143675160	143691476	Cdc73
chr1	143677639	143695462	Cdc73
chr1	143677639	143699322	Cdc73
chr1	143691275	143695462	Cdc73
chr1	143719084	143721985	Glrx2
chr1	146682576	146751991	Brinp3
chr1	146682576	146701846	Brinp3
chr1	146734536	146766690	Brinp3
chr1	146746480	146766690	Brinp3
chr1	146746480	146751991	Brinp3
chr1	146746480	146831783	Brinp3
chr1	150344897	150348935	2310030A07Rik
chr1	150406462	150407577	Tpr
chr1	150428120	150429545	Tpr
chr1	150435916	150436717	Tpr
chr1	151349376	151351905	Ivns1abp
chr1	151360718	151361274	Ivns1abp
chr1	151379383	151391574	Swt1
chr1	151379383	151405545	Swt1
chr1	151384317	151405545	Swt1
chr1	151394609	151397351	Swt1
chr1	151397206	151403896	Swt1
chr1	151397206	151405545	Swt1
chr1	151401080	151403896	Swt1
chr1	151433794	151443326	Trmt1l
chr1	151433794	151439580	Trmt1l
chr1	151440806	151455040	Mir7682
chr1	151440806	151450112	Mir7682
chr1	151452048	151454051	Mir7682
chr1	151471638	151478625	Rnf2
chr1	151476140	151478625	Rnf2
chr1	151782373	151811704	Edem3
chr1	151820091	151820517	Edem3
chr1	151980426	152006767	1700025G04Rik
chr1	152063445	152074629	1700025G04Rik
chr1	152195491	152236045	1700025G04Rik
chr1	152549067	152557587	Rgl1
chr1	152554296	152557587	Rgl1
chr1	152571598	152586615	Rgl1
chr1	152623818	152638984	Rgl1
chr1	152840035	152878177	Smg7
chr1	152845303	152845505	Smg7
chr1	152845386	152845501	Smg7
chr1	152846119	152878177	Smg7
chr1	152854310	152856611	Smg7
chr1	152855849	152859502	Smg7
chr1	152856612	152858878	Smg7
chr1	152866581	152870791	Smg7
chr1	152866581	152878177	Smg7
chr1	15312363	15313030	Kcnb2
chr1	153428560	153437630	Shcbp1l
chr1	153428560	153445951	Shcbp1l
chr1	153433175	153449023	Shcbp1l
chr1	153433253	153435821	Shcbp1l
chr1	153435918	153445951	Shcbp1l
chr1	153435918	153437630	Shcbp1l
chr1	153435918	153436136	Shcbp1l
chr1	153445798	153449023	Shcbp1l
chr1	153459719	153460276	Shcbp1l
chr1	153468874	153483872	Dhx9
chr1	153469600	153478189	Dhx9
chr1	153482742	153483872	Dhx9
chr1	153512546	153545346	Dhx9
chr1	15352570	15359008	Kcnb2
chr1	153535872	153545346	Npl
chr1	153781589	153790338	Rgsl1
chr1	153915556	153915942	Glul
chr1	154700371	154799698	Cacna1e
chr1	154700371	154725920	Cacna1e
chr1	155079703	155080783	Gm9530
chr1	155099263	155099418	Ier5
chr1	155101152	155108149	Ier5
chr1	155107851	155127112	Ier5
chr1	155122285	155136969	Mr1
chr1	155136449	155136969	Mr1
chr1	155166431	155197435	Stx6
chr1	155173986	155193325	Stx6
chr1	155173986	155197435	Stx6
chr1	155187778	155197435	Stx6
chr1	155221335	155226448	BC034090
chr1	155283213	155340397	Xpr1
chr1	155290195	155313361	Xpr1
chr1	155307622	155345654	Xpr1
chr1	155324314	155345654	Xpr1
chr1	155346517	155377998	Xpr1
chr1	155564657	155567681	Acbd6
chr1	155601454	155687194	Acbd6
chr1	155601454	155615972	Acbd6
chr1	155601454	155624958	Acbd6
chr1	155781275	155795396	Qsox1
chr1	155786794	155792284	Qsox1
chr1	155789298	155803797	Qsox1
chr1	155866040	155879118	Cep350
chr1	155878910	155897581	Cep350
chr1	155885907	155915651	Cep350
chr1	155894594	155897581	Cep350
chr1	155894594	155915651	Cep350
chr1	155906489	155915651	Cep350
chr1	155909204	155922500	Cep350
chr1	155922314	155933450	Cep350
chr1	155922314	155962560	Cep350
chr1	155935815	155962560	Cep350
chr1	155940717	155962560	Cep350
chr1	155944099	155962560	Cep350
chr1	155953154	155962560	Cep350
chr1	155958561	155962560	Cep350
chr1	156013318	156023187	Tor1aip1
chr1	156013318	156033800	Tor1aip1
chr1	156022300	156033800	Tor1aip1
chr1	156059411	156063694	Tor1aip2
chr1	156064898	156065004	Tor1aip2
chr1	156262829	156277510	Tdrd5
chr1	156267213	156300790	Tdrd5
chr1	156276562	156302602	Tdrd5
chr1	156276562	156277510	Tdrd5
chr1	156284265	156300790	Tdrd5
chr1	156285386	156300790	Tdrd5
chr1	156288228	156300790	Tdrd5
chr1	156312975	156316884	Nphs2
chr1	156380780	156392789	Axdnd1
chr1	156391913	156398548	Axdnd1
chr1	156402831	156419411	Axdnd1
chr1	156431072	156466798	Soat1
chr1	156439288	156440585	Soat1
chr1	156494338	156501219	Soat1
chr1	156629853	156631429	Abl2
chr1	156686191	156698836	Tor3a
chr1	156698727	156716980	Fam20b
chr1	156698731	156716980	Fam20b
chr1	156702399	156716980	Fam20b
chr1	156705668	156706167	Fam20b
chr1	156817741	156833032	Ralgps2
chr1	156817741	156830452	Ralgps2
chr1	156828140	156833032	Ralgps2
chr1	156869441	156893012	Angptl1
chr1	156869441	156901890	Angptl1
chr1	156869441	156888030	Angptl1
chr1	156869441	156907718	Angptl1
chr1	156869441	156907778	Angptl1
chr1	156884533	156907778	Angptl1
chr1	156887091	156907778	Angptl1
chr1	156887091	156900636	Angptl1
chr1	156887947	156907718	Angptl1
chr1	156900586	156907778	Ralgps2
chr1	157138701	157139082	Tex35
chr1	157146190	157149907	Rasal2
chr1	157147630	157149855	Rasal2
chr1	157174143	157179252	Rasal2
chr1	157230039	157299264	Rasal2
chr1	157286731	157299264	Rasal2
chr1	157286731	157391670	Rasal2
chr1	157382071	157391670	Rasal2
chr1	15813041	15843164	Terf1
chr1	15813041	15819763	Terf1
chr1	15815886	15819763	Terf1
chr1	15818934	15843164	Terf1
chr1	15828142	15838288	Terf1
chr1	15831507	15838328	Terf1
chr1	15831507	15838288	Terf1
chr1	158832709	158838640	Pappa2
chr1	159239562	159268185	Cop1
chr1	159278089	159289040	Cop1
chr1	159340283	159340422	Scarna3a
chr1	159342807	159350946	Cop1
chr1	15972348	15995188	Sbspon
chr1	160203476	160208595	Mrps14
chr1	160204205	160206265	Cacybp
chr1	160221671	160221795	Cacybp
chr1	160236626	160247569	Rabgap1l
chr1	160315815	160342164	Rabgap1l
chr1	160342036	160740931	Rabgap1l
chr1	160392182	160472111	Rabgap1l
chr1	160392182	160740931	Rabgap1l
chr1	160431412	160472111	Rabgap1l
chr1	160627215	160724189	Rabgap1l
chr1	160627215	160740931	Rabgap1l
chr1	160627215	160702460	Rabgap1l
chr1	160627215	160682182	Rabgap1l
chr1	160645308	160724189	Rabgap1l
chr1	160645308	160702460	Rabgap1l
chr1	160645308	160710213	Rabgap1l
chr1	160645308	160740931	Rabgap1l
chr1	160660550	160710213	Rabgap1l
chr1	160682041	160702460	Rabgap1l
chr1	160682041	160724189	Rabgap1l
chr1	160682041	160740931	Rabgap1l
chr1	160700712	160724189	Rabgap1l
chr1	160700712	160702460	Rabgap1l
chr1	160700712	160710213	Rabgap1l
chr1	160720692	160740931	Rabgap1l
chr1	160722133	160740931	Rabgap1l
chr1	160722133	160735758	Rabgap1l
chr1	160730249	160740931	Rabgap1l
chr1	160731670	160740931	Rabgap1l
chr1	160733529	160740819	Rabgap1l
chr1	160733529	160740931	Rabgap1l
chr1	160735548	160740931	Rabgap1l
chr1	160738896	160740931	Rabgap1l
chr1	160938112	160942728	Rc3h1
chr1	160940819	160951829	Rc3h1
chr1	160946534	160955979	Rc3h1
chr1	160954784	160959553	Rc3h1
chr1	160955815	160959553	Rc3h1
chr1	161037548	161037992	Gas5
chr1	161070311	161070512	Dars2
chr1	161098263	161099285	Klhl20
chr1	161154147	161154700	Tex50
chr1	161180119	161200955	Tex50
chr1	161180992	161235173	Tex50
chr1	161182327	161198302	Tex50
chr1	161198203	161216889	Tex50
chr1	161208472	161235173	Prdx6
chr1	161243575	161247437	Prdx6
chr1	161616699	161632396	Tnfsf18
chr1	161632030	161694551	Tnfsf18
chr1	161793489	161816517	Fasl
chr1	161827300	161853838	Suco
chr1	161827657	161838822	Suco
chr1	161833416	161837809	Suco
chr1	161837719	161852935	Suco
chr1	161844002	161847310	Suco
chr1	161844002	161845580	Suco
chr1	161853715	161856918	Suco
chr1	161853715	161862302	Suco
chr1	161856821	161859504	Suco
chr1	161856821	161862302	Suco
chr1	161892147	161903062	Suco
chr1	161942394	161967996	4930558K02Rik
chr1	162134457	162231767	Dnm3
chr1	162134457	162274539	Dnm3
chr1	162231654	162313696	Mir214
chr1	162231654	162274539	Mir214
chr1	162231654	162407408	Mir214
chr1	162274488	162313696	Dnm3
chr1	162285997	162313696	Dnm3
chr1	162295552	162313696	Dnm3
chr1	162307868	162407408	Dnm3
chr1	162307868	162313696	Dnm3
chr1	162353520	162355509	Dnm3
chr1	162535842	162551104	Eef1aknmt
chr1	16253831	16254045	Stau2
chr1	162601777	162607984	Vamp4
chr1	162679826	162680896	Prrc2c
chr1	162688116	162691233	Prrc2c
chr1	162730226	162735691	Prrc2c
chr1	163037983	163066124	Mroh9
chr1	163037983	163047973	Mroh9
chr1	16345704	16440458	Stau2
chr1	16345704	16486150	Stau2
chr1	16357516	16358458	Stau2
chr1	163782985	163783116	Kifap3
chr1	163782985	163888305	Kifap3
chr1	163782985	163829295	Kifap3
chr1	163814369	163829295	Kifap3
chr1	163817802	163862836	Kifap3
chr1	163817842	163865537	Kifap3
chr1	163825688	163829295	Kifap3
chr1	163829133	163848761	Kifap3
chr1	163848661	163862836	Kifap3
chr1	163848661	163888305	Kifap3
chr1	163865439	163888305	Scyl3
chr1	163883383	163888305	Scyl3
chr1	16389821	16486150	Stau2
chr1	16389821	16440458	Stau2
chr1	16389821	16509408	Stau2
chr1	163933479	163934817	Scyl3
chr1	163933479	163936531	Scyl3
chr1	163941219	163943791	Scyl3
chr1	164278174	164282537	Ccdc181
chr1	164340729	164347879	Nme7
chr1	164340729	164385801	Nme7
chr1	164340729	164403077	Nme7
chr1	164379359	164403077	Nme7
chr1	16440323	16509408	Stau2
chr1	16440323	16486150	Stau2
chr1	16440323	16463194	Stau2
chr1	164438350	164443350	Atp1b1
chr1	16463035	16509408	Stau2
chr1	164997431	165091610	Xcl1
chr1	164997431	165068092	Xcl1
chr1	165057285	165069484	4930568G15Rik
chr1	165057285	165060493	4930568G15Rik
chr1	165059163	165069484	4930568G15Rik
chr1	165215757	165228447	Tiprl
chr1	165217783	165228447	Tiprl
chr1	165227505	165228447	Tiprl
chr1	165333289	165357546	Dcaf6
chr1	165333289	165352076	Dcaf6
chr1	165336745	165357546	Dcaf6
chr1	165336745	165352076	Dcaf6
chr1	165350884	165399868	Dcaf6
chr1	165350884	165429315	Dcaf6
chr1	165350884	165429591	Dcaf6
chr1	165350884	165357546	Dcaf6
chr1	165357429	165392232	Dcaf6
chr1	165357429	165429315	Dcaf6
chr1	165367446	165400419	Dcaf6
chr1	165367446	165420224	Dcaf6
chr1	165367446	165390533	Dcaf6
chr1	165367446	165399868	Dcaf6
chr1	165367446	165429315	Dcaf6
chr1	165388658	165392232	Dcaf6
chr1	165388658	165420224	Dcaf6
chr1	165388658	165429315	Dcaf6
chr1	165388658	165411599	Dcaf6
chr1	165388658	165399868	Dcaf6
chr1	165390414	165392232	Dcaf6
chr1	165390414	165399868	Dcaf6
chr1	165390414	165420224	Dcaf6
chr1	165392139	165420253	Dcaf6
chr1	165392139	165420224	Dcaf6
chr1	165399654	165429315	Dcaf6
chr1	165411464	165429315	Dcaf6
chr1	165411464	165424394	Dcaf6
chr1	165420111	165424394	Dcaf6
chr1	165420111	165429315	Dcaf6
chr1	165422856	165429315	Dcaf6
chr1	165474954	165481014	Mpc2
chr1	165478306	165479449	Mpc2
chr1	165478306	165479448	Mpc2
chr1	165487205	165525060	Adcy10
chr1	165503110	165504052	Adcy10
chr1	165503948	165525060	Adcy10
chr1	165506334	165525060	Adcy10
chr1	165513070	165521967	Adcy10
chr1	165513070	165525060	Adcy10
chr1	165515306	165521967	Adcy10
chr1	165519436	165525060	Adcy10
chr1	165556231	165561831	Adcy10
chr1	165563923	165567744	Adcy10
chr1	165593379	165614147	Mpzl1
chr1	165601750	165608604	Mpzl1
chr1	165604610	165608604	Mpzl1
chr1	16570654	16570802	Ube2w
chr1	16581927	16585431	Ube2w
chr1	16581927	16602353	Ube2w
chr1	165874414	165952856	Pou2f1
chr1	165874414	165966819	Pou2f1
chr1	165875382	165952856	Pou2f1
chr1	165881205	165881439	Pou2f1
chr1	165891810	165917022	Pou2f1
chr1	165891810	165906779	Pou2f1
chr1	165891810	165931727	Pou2f1
chr1	165896437	165966819	Pou2f1
chr1	165906685	165931727	Pou2f1
chr1	165906685	165952856	Pou2f1
chr1	165911288	165952856	Pou2f1
chr1	165911288	165913349	Pou2f1
chr1	165913227	165952856	Pou2f1
chr1	165916922	165952856	Pou2f1
chr1	165931662	165966819	Pou2f1
chr1	165931662	165964823	Pou2f1
chr1	165931662	165981622	Pou2f1
chr1	165931662	165952856	Pou2f1
chr1	165937210	165981626	Pou2f1
chr1	165945902	165964823	Pou2f1
chr1	165964777	165981622	Pou2f1
chr1	166202275	166204922	Mael
chr1	166204790	166238618	Mael
chr1	166225590	166238618	Mael
chr1	166225590	166226690	Mael
chr1	166234208	166235400	Mael
chr1	167229893	167237648	Uck2
chr1	167234692	167237648	Uck2
chr1	167242496	167242605	Uck2
chr1	167314107	167319329	Tmco1
chr1	167314107	167326020	Tmco1
chr1	167314107	167330345	Tmco1
chr1	167454467	167455198	Lrrc52
chr1	167521256	167524466	Lrrc52
chr1	170156924	170166948	Uap1
chr1	170747106	170819432	Olfml2b
chr1	170787346	170794770	Atf6
chr1	170787346	170799745	Atf6
chr1	170787346	170841812	Atf6
chr1	170787346	170819432	Atf6
chr1	170799614	170815514	Atf6
chr1	170815423	170819432	Atf6
chr1	170815423	170855189	Atf6
chr1	170920834	170922407	Fcrla
chr1	171135993	171145812	Cfap126
chr1	171343694	171345000	Nit1
chr1	171397475	171402264	Arhgap30
chr1	171397475	171404298	Arhgap30
chr1	171411204	171414529	Usf1
chr1	171621845	171622232	Ly9
chr1	172112124	172113215	Copa
chr1	172121741	172121860	Copa
chr1	172128631	172129987	Pex19
chr1	172133307	172133998	Pex19
chr1	172149249	172175577	Dcaf8
chr1	172149249	172193901	Dcaf8
chr1	172149249	172186368	Dcaf8
chr1	172149249	172165918	Dcaf8
chr1	172149249	172174083	Dcaf8
chr1	172149249	172175610	Dcaf8
chr1	172149249	172180017	Dcaf8
chr1	172165848	172174083	Dcaf8
chr1	172173943	172187460	Dcaf8
chr1	172179907	172193901	Dcaf8
chr1	172199111	172199266	Pea15a
chr1	172231132	172254166	Casq1
chr1	172322794	172322924	Igsf8
chr1	172484281	172484970	Igsf9
chr1	172774950	172776770	Crp
chr1	174608382	174612651	Fmn2
chr1	174666643	174719937	Fmn2
chr1	174698152	174739153	Fmn2
chr1	174719845	174746880	Fmn2
chr1	174719845	174791407	Fmn2
chr1	175694887	175695116	Opn3
chr1	175705945	175726499	Wdr64
chr1	175767006	175769629	Wdr64
chr1	175791193	175795188	Wdr64
chr1	175892874	175901453	Exo1
chr1	176139955	176149133	Pld5
chr1	176733851	176807135	Cep170
chr1	176737528	176742648	Cep170
chr1	176749926	176758517	Cep170
chr1	176755166	176774910	Cep170
chr1	176769233	176807135	Mir350
chr1	176780261	176807135	Cep170
chr1	176780261	176793649	Cep170
chr1	176782497	176807135	Cep170
chr1	176824739	176878106	Sdccag8
chr1	176824739	176845369	Sdccag8
chr1	176824752	176845369	Sdccag8
chr1	176824752	176828983	Sdccag8
chr1	176824752	176955923	Sdccag8
chr1	176824752	176919686	Sdccag8
chr1	176824752	176878106	Sdccag8
chr1	176831057	176845369	Sdccag8
chr1	176831057	176878106	Sdccag8
chr1	176831057	176853902	Sdccag8
chr1	176840285	176853902	Sdccag8
chr1	176863616	176865205	Sdccag8
chr1	176863616	176865207	Sdccag8
chr1	176868212	176878106	Sdccag8
chr1	176868212	176874698	Sdccag8
chr1	176946108	176948389	Sdccag8
chr1	176946108	176955923	Sdccag8
chr1	176955792	177012713	Sdccag8
chr1	177031650	177067333	Sdccag8
chr1	177031650	177248881	Sdccag8
chr1	177043775	177080266	Sdccag8
chr1	177043775	177067333	Sdccag8
chr1	177043775	177131096	Sdccag8
chr1	177043775	177103106	Sdccag8
chr1	177043775	177248881	Sdccag8
chr1	177043775	177097098	Sdccag8
chr1	177043775	177059462	Sdccag8
chr1	177050038	177131096	Sdccag8
chr1	177050038	177059462	Sdccag8
chr1	177059334	177131096	Sdccag8
chr1	177059334	177097098	Sdccag8
chr1	177059334	177248881	Sdccag8
chr1	177067211	177248881	Sdccag8
chr1	177067211	177097098	Sdccag8
chr1	177067211	177131096	Sdccag8
chr1	177076344	177248881	Sdccag8
chr1	177078774	177248881	Sdccag8
chr1	177078774	177131096	Sdccag8
chr1	177078774	177144583	Sdccag8
chr1	177078774	177097098	Sdccag8
chr1	177078774	177210037	Sdccag8
chr1	177078774	177109738	Sdccag8
chr1	177080201	177109738	Sdccag8
chr1	177080201	177131096	Sdccag8
chr1	177080201	177248881	Sdccag8
chr1	177096967	177131096	Sdccag8
chr1	177096967	177248881	Sdccag8
chr1	177096967	177211755	Sdccag8
chr1	177096967	177109738	Sdccag8
chr1	177102962	177131096	Sdccag8
chr1	177102962	177248881	Sdccag8
chr1	177102962	177109738	Sdccag8
chr1	177109627	177109738	Sdccag8
chr1	177109627	177248881	Sdccag8
chr1	177130971	177248881	Akt3
chr1	177185149	177196233	Akt3
chr1	177190738	177248881	Akt3
chr1	177209976	177248881	Akt3
chr1	177277057	177309816	Akt3
chr1	177733475	177743426	1700016C15Rik
chr1	177767655	177784998	Adss
chr1	177769925	177784117	Adss
chr1	177775581	177776879	Adss
chr1	177776456	177784997	Adss
chr1	177776457	177784998	Adss
chr1	177782843	177784998	Adss
chr1	177819699	177850307	Catspere1
chr1	177819699	177828744	Catspere1
chr1	177819699	178077532	Catspere1
chr1	177819699	177859893	Catspere1
chr1	177819699	178017741	Catspere1
chr1	177819699	177872312	Catspere1
chr1	177825319	177850606	Catspere1
chr1	177825319	178003043	Catspere1
chr1	177826141	178015201	Catspere1
chr1	177828680	178015984	Catspere1
chr1	177842843	178077532	Catspere1
chr1	177842843	178156801	Catspere1
chr1	177842843	177872312	Catspere1
chr1	177850230	177872312	Catspere1
chr1	177850230	178070553	Catspere1
chr1	177850230	177881611	Catspere1
chr1	177850230	177907777	Catspere1
chr1	177850230	178040333	Catspere1
chr1	177850230	177886640	Catspere1
chr1	177850450	178077532	Catspere1
chr1	177857430	177860330	Catspere1
chr1	177857430	177907777	Catspere1
chr1	177857430	178077532	Catspere1
chr1	177859838	177907777	Catspere1
chr1	177859838	177886640	Catspere1
chr1	177859838	178096696	Catspere1
chr1	177859838	177872312	Catspere1
chr1	177859838	177860330	Catspere1
chr1	177871832	177872312	Catspere1
chr1	177879741	178104101	Catspere1
chr1	177881553	178111602	Catspere1
chr1	177886565	178113172	Catspere1
chr1	177907725	178116273	Catspere2
chr1	177907725	177942954	Catspere2
chr1	177907725	178169887	Catspere2
chr1	177907725	178156801	Catspere2
chr1	177907725	177951920	Catspere2
chr1	177907725	177959874	Catspere2
chr1	177936601	177948320	Catspere2
chr1	177936601	177942954	Catspere2
chr1	177936601	177951920	Catspere2
chr1	177936601	178122812	Catspere2
chr1	177936601	178156801	Catspere2
chr1	177937647	178140427	Catspere2
chr1	177937749	178156801	Catspere2
chr1	177942855	177951920	Catspere2
chr1	177942855	178156801	Catspere2
chr1	177942855	178141590	Catspere2
chr1	177944306	177951016	Catspere2
chr1	177948234	178156801	Catspere2
chr1	177948234	178148982	Catspere2
chr1	177948234	177951920	Catspere2
chr1	177951763	178154548	Catspere2
chr1	178002995	178077532	Catspere2
chr1	178002995	178046997	Catspere2
chr1	178002995	178017741	Catspere2
chr1	178040309	178046997	Catspere2
chr1	178040309	178122812	Catspere2
chr1	178040309	178156801	Catspere2
chr1	178046920	178070553	Catspere2
chr1	178046920	178122812	Catspere2
chr1	178070529	178122812	Catspere2
chr1	178070529	178156801	Catspere2
chr1	178077455	178122812	Catspere2
chr1	178077455	178098876	Catspere2
chr1	178077455	178113172	Catspere2
chr1	178096590	178122812	Desi2
chr1	178113114	178156801	Desi2
chr1	178122760	178154548	Desi2
chr1	178140377	178141590	Desi2
chr1	178140377	178156801	Desi2
chr1	178141511	178156801	Desi2
chr1	178154462	178156801	Desi2
chr1	178251325	178251734	Desi2
chr1	178323134	178329407	Hnrnpu
chr1	178323134	178325313	Hnrnpu
chr1	178323134	178336158	Hnrnpu
chr1	178330347	178330591	Hnrnpu
chr1	178333058	178337391	Hnrnpu
chr1	179043737	179050378	Smyd3
chr1	179377683	179411785	Smyd3
chr1	179405283	179411785	Smyd3
chr1	179670583	179685777	Sccpdh
chr1	179760262	179763673	Ahctf1
chr1	179762545	179788339	Ahctf1
chr1	179763470	179766070	Ahctf1
chr1	179779604	179780960	Ahctf1
chr1	179784090	179786131	Ahctf1
chr1	179786070	179788339	Ahctf1
chr1	179792346	179793823	Ahctf1
chr1	179961044	180094491	Cdc42bpa
chr1	179961044	180150258	Cdc42bpa
chr1	179999362	180084505	Cdc42bpa
chr1	179999362	180040200	Cdc42bpa
chr1	179999362	180106152	Cdc42bpa
chr1	179999362	180094491	Cdc42bpa
chr1	180024645	180040200	Cdc42bpa
chr1	180031505	180074692	Cdc42bpa
chr1	180031505	180040200	Cdc42bpa
chr1	180064966	180069376	Cdc42bpa
chr1	180101025	180117743	Cdc42bpa
chr1	180178577	180179284	Coq8a
chr1	180573652	180577698	Parp1
chr1	180651862	180665940	Lin9
chr1	180651862	180659196	Lin9
chr1	180674064	180681225	Lin9
chr1	180733166	180738637	Acbd3
chr1	180733166	180734517	Acbd3
chr1	180736692	180738637	Acbd3
chr1	180736696	180738637	Acbd3
chr1	180745071	180747078	Acbd3
chr1	180816729	180824100	H3f3a
chr1	180994658	180996066	Ephx1
chr1	181093714	181101635	Nvl
chr1	181106860	181123984	Nvl
chr1	181109160	181123984	Nvl
chr1	181112288	181123984	Nvl
chr1	181117436	181123984	Nvl
chr1	181120355	181123984	Nvl
chr1	181134792	181142399	Nvl
chr1	181134792	181136930	Nvl
chr1	181187606	181197731	Wdr26
chr1	181187606	181198944	Wdr26
chr1	181197575	181198944	Wdr26
chr1	181584974	181593556	Ccdc121
chr1	181590440	181616098	Ccdc121
chr1	181590440	181685850	Ccdc121
chr1	181590440	181653677	Ccdc121
chr1	181590440	181605931	Ccdc121
chr1	181590507	181605931	Ccdc121
chr1	181601081	181605931	Ccdc121
chr1	181601081	181616822	Ccdc121
chr1	181604803	181616822	Ccdc121
chr1	181642323	181720268	Ccdc121
chr1	181650970	181657063	Ccdc121
chr1	181653532	181666068	Ccdc121
chr1	181685757	181694283	Lbr
chr1	181685757	181698171	Lbr
chr1	181685757	181690331	Lbr
chr1	181694214	181726501	Lbr
chr1	181702324	181720268	Lbr
chr1	181702324	181741333	Lbr
chr1	181718768	181726501	Lbr
chr1	181736114	181741333	Lbr
chr1	181736114	181752152	Lbr
chr1	181757192	181775428	Lbr
chr1	181769415	181802865	Lbr
chr1	181773724	181785251	Lbr
chr1	181783555	181802865	Lbr
chr1	181797697	181806089	Lbr
chr1	181820674	181838556	Lbr
chr1	181821357	181827767	Lbr
chr1	181825622	181832232	Lbr
chr1	181828712	181838556	Lbr
chr1	181905469	181961919	Enah
chr1	181913307	181961919	Enah
chr1	181913307	181919629	Enah
chr1	181923560	181961919	Enah
chr1	181930678	181961919	Enah
chr1	181956394	181961919	Enah
chr1	181961754	181961919	Enah
chr1	182444325	182444809	Trp53bp2
chr1	182446274	182458959	Trp53bp2
chr1	183135355	183135876	Disp1
chr1	183316580	183318934	Aida
chr1	183350964	183354040	Mia3
chr1	183395910	183397893	Taf1a
chr1	183395910	183404485	Taf1a
chr1	183423439	183424091	Hhipl2
chr1	183423439	183428104	Hhipl2
chr1	184415510	184435152	1700112H15Rik
chr1	184418502	184421025	1700112H15Rik
chr1	184943206	184945000	Mark1
chr1	185266901	185278366	Rab3gap2
chr1	185266901	185267279	Rab3gap2
chr1	185266901	185272642	Rab3gap2
chr1	185271434	185272642	Rab3gap2
chr1	185315894	185325662	Mir215
chr1	185386246	185397267	Eprs
chr1	185386331	185387057	Eprs
chr1	185386332	185387058	Eprs
chr1	185394363	185399339	Eprs
chr1	186089444	186100362	Lyplal1
chr1	186736116	186739863	Rrp15
chr1	187048407	187117469	Gm15509
chr1	187096207	187117469	Gm15509
chr1	187097777	187117462	Gm15509
chr1	187097777	187194015	Gm15509
chr1	187097777	187140496	Gm15509
chr1	187097777	187117469	Gm15509
chr1	187112478	187117469	Gm15509
chr1	187112478	187174478	Gm15509
chr1	187140373	187194015	Spata17
chr1	187174375	187194015	Spata17
chr1	187174375	187215249	Spata17
chr1	187225503	187322354	Gpatch2
chr1	187225503	187233826	Gpatch2
chr1	187225663	187225935	Gpatch2
chr1	187230784	187233826	Gpatch2
chr1	187304330	187324727	Gpatch2
chr1	187304330	187322354	Gpatch2
chr1	187316524	187322354	Gpatch2
chr1	188626577	188633728	Ush2a
chr1	188626577	188654722	Ush2a
chr1	188675013	188743685	Ush2a
chr1	188678253	188678429	Ush2a
chr1	188703420	188704747	Ush2a
chr1	188728111	188734794	Ush2a
chr1	188733433	188759859	Ush2a
chr1	188733433	188782518	Ush2a
chr1	188753513	188784806	Ush2a
chr1	188753513	188759859	Ush2a
chr1	188755065	188759859	Ush2a
chr1	188759747	188784806	Ush2a
chr1	188822588	188874951	Ush2a
chr1	188841497	188874951	Ush2a
chr1	188841497	188864751	Ush2a
chr1	188848948	188864751	Ush2a
chr1	188862738	188957512	Ush2a
chr1	188905592	188916308	Ush2a
chr1	188910713	188916308	Ush2a
chr1	189646802	189651300	Cenpf
chr1	189650562	189655092	Cenpf
chr1	189653122	189653247	Cenpf
chr1	189671048	189682951	Cenpf
chr1	189786636	189798681	Ptpn14
chr1	189896571	189909914	Smyd2
chr1	190808883	190844602	Rps6kc1
chr1	190834006	190899571	Rps6kc1
chr1	190844487	190899571	Rps6kc1
chr1	190871592	190888764	Rps6kc1
chr1	190871592	190899571	Rps6kc1
chr1	190871592	190871951	Rps6kc1
chr1	190871592	190905118	Rps6kc1
chr1	190885334	190888764	Rps6kc1
chr1	190885334	190899571	Rps6kc1
chr1	190933006	190933171	Angel2
chr1	190966203	190966985	Vash2
chr1	191008076	191026958	Flvcr1
chr1	191008076	191021256	Flvcr1
chr1	191008076	191020562	Flvcr1
chr1	191029431	191044020	Flvcr1
chr1	191546491	191563176	Dtl
chr1	191548296	191568556	Dtl
chr1	191552988	191561537	Dtl
chr1	191556441	191568556	Dtl
chr1	191568495	191570704	Dtl
chr1	191569667	191570704	Dtl
chr1	191582399	191586661	Ints7
chr1	191582399	191583325	Ints7
chr1	191719354	191763671	Lpgat1
chr1	191719358	191763671	Lpgat1
chr1	191749540	191763671	Lpgat1
chr1	191831846	191832106	Nek2
chr1	191911872	191912344	1700034H15Rik
chr1	192108644	192130460	Rcor3
chr1	192123539	192137489	Rcor3
chr1	192123539	192126027	Rcor3
chr1	192123539	192130460	Rcor3
chr1	192221333	192242037	Kcnh1
chr1	192716957	192759800	Hhat
chr1	192901752	192933385	Sertad4
chr1	192901752	192941110	Sertad4
chr1	192980346	193027017	Syt14
chr1	192980346	192986882	Syt14
chr1	194540741	194543275	Plxna2
chr1	194543024	194543275	Plxna2
chr1	194643686	194666147	Plxna2
chr1	194643686	194649638	Plxna2
chr1	194712184	194767561	Plxna2
chr1	194735013	194737780	Plxna2
chr1	195062353	195075557	Cd46
chr1	195068127	195076603	Cd46
chr1	195068127	195075557	Cd46
chr1	195073943	195086280	Cd46
chr1	195158060	195163587	Cr2
chr1	20936530	20937388	Paqr8
chr1	20955335	20961302	Efhc1
chr1	21457404	21487333	Khdc1b
chr1	21461361	21642543	Khdc1b
chr1	21594159	21594963	Khdc1b
chr1	21594785	21642543	Khdc1b
chr1	22346293	22379540	Rims1
chr1	22346293	22393948	Rims1
chr1	22373344	22373452	Rims1
chr1	22373344	22379540	Rims1
chr1	22373344	22397563	Rims1
chr1	22390537	22404515	Rims1
chr1	22393919	22404515	Rims1
chr1	22726930	22731953	Rims1
chr1	23100905	23101081	Ppp1r14bl
chr1	23846352	23891993	Smap1
chr1	23846433	23891993	Smap1
chr1	23859023	23866297	Smap1
chr1	23859023	23877794	Smap1
chr1	23866217	23891993	Smap1
chr1	23904289	23904483	Smap1
chr1	24024213	24046407	Fam135a
chr1	24029546	24030490	Fam135a
chr1	24032663	24067978	Fam135a
chr1	24032663	24099261	Fam135a
chr1	24042949	24067978	Fam135a
chr1	24044114	24057505	Fam135a
chr1	24044114	24086611	Fam135a
chr1	24044114	24055917	Fam135a
chr1	24046358	24086611	Fam135a
chr1	24049130	24067978	Fam135a
chr1	24053183	24086611	Fam135a
chr1	24067899	24098719	Fam135a
chr1	24067899	24086611	Fam135a
chr1	24085411	24086611	Fam135a
chr1	24085411	24098719	Fam135a
chr1	24390152	24415169	Col19a1
chr1	24682519	24693001	Lmbrd1
chr1	24685397	24693001	Lmbrd1
chr1	24685397	24731899	Lmbrd1
chr1	24685397	24748878	Lmbrd1
chr1	24704821	24731899	Lmbrd1
chr1	24711512	24748878	Lmbrd1
chr1	24711512	24731899	Lmbrd1
chr1	24771112	24794211	Lmbrd1
chr1	25896970	25908339	Adgrb3
chr1	25896971	25908340	Adgrb3
chr1	26641720	26677177	4931408C20Rik
chr1	26671269	26752190	4931408C20Rik
chr1	26671269	26766882	4931408C20Rik
chr1	26677121	26766845	4931408C20Rik
chr1	26744221	26766845	4931408C20Rik
chr1	26836389	26840125	4931408C20Rik
chr1	26918721	26931628	4931408C20Rik
chr1	27106540	27117211	4931408C20Rik
chr1	27106777	27117211	4931408C20Rik
chr1	28666631	28675090	Gm597
chr1	28666977	28675090	Gm597
chr1	28718388	28719910	Gm597
chr1	28718388	28741090	Gm597
chr1	28796100	28848960	Gm597
chr1	28796100	28872620	Gm597
chr1	28811912	28812343	Gm597
chr1	28836206	28852713	Gm597
chr1	28836206	28867601	Gm597
chr1	28836206	28848960	Gm597
chr1	28920243	29008435	Gm597
chr1	28935935	29008435	Gm597
chr1	28968593	29008435	Gm597
chr1	30287307	30316225	Phf3
chr1	30808723	30811967	Phf3
chr1	30810683	30811967	Phf3
chr1	30816468	30824519	Phf3
chr1	30820683	30820783	Phf3
chr1	30820683	30824519	Phf3
chr1	30829843	30837266	Phf3
chr1	30837105	30863255	Phf3
chr1	31018968	31044959	Ptp4a1
chr1	31043407	31047772	Gm29669
chr1	31100316	31100894	Gm29669
chr1	31104608	31105155	Gm29669
chr1	33464053	33536830	Prim2
chr1	33478236	33484808	Prim2
chr1	33480458	33536830	Prim2
chr1	33480458	33514217	Prim2
chr1	33480458	33533363	Prim2
chr1	33480458	33630433	Prim2
chr1	33484682	33533363	Prim2
chr1	33512016	33533363	Prim2
chr1	33512016	33536830	Prim2
chr1	33512016	33514217	Prim2
chr1	33571925	33608155	Prim2
chr1	33608082	33630433	Prim2
chr1	33608082	33613541	Prim2
chr1	33608082	33613641	Prim2
chr1	33628395	33669020	Prim2
chr1	33628395	33630433	Prim2
chr1	33721608	33725019	Rab23
chr1	33723786	33734858	Rab23
chr1	33761860	33765909	Bag2
chr1	33779044	33786532	Zfp451
chr1	33779044	33783964	Zfp451
chr1	33783041	33786532	Zfp451
chr1	33783041	33783964	Zfp451
chr1	33803073	33803390	Zfp451
chr1	34086242	34117524	Dst
chr1	34218335	34249638	Dst
chr1	34257941	34260139	Dst
chr1	34522280	34525197	Cfc1
chr1	34522280	34532931	Cfc1
chr1	3516918	3526342	Xkr4
chr1	36163221	36170294	Uggt1
chr1	36170199	36174210	Uggt1
chr1	36185833	36197635	Uggt1
chr1	36195850	36197635	Uggt1
chr1	36207942	36221324	Uggt1
chr1	36316209	36318653	Arid5a
chr1	36343251	36368034	Mir6898
chr1	36343251	36365652	Mir6898
chr1	36343251	36349465	Mir6898
chr1	36349402	36365652	Mir6898
chr1	36351633	36365652	Mir6898
chr1	36351633	36358460	Mir6898
chr1	36351633	36354780	Mir6898
chr1	36382785	36392480	Fer1l5
chr1	36385085	36392480	Fer1l5
chr1	36385085	36386143	Fer1l5
chr1	36411562	36412703	Fer1l5
chr1	36438750	36439726	Lman2l
chr1	36472942	36499981	Cnnm4
chr1	36505660	36505764	Cnnm3
chr1	36533987	36539534	Ankrd23
chr1	36552719	36608531	Sema4c
chr1	36561137	36561756	Sema4c
chr1	36578519	36608531	Fam178b
chr1	36585916	36608531	Fam178b
chr1	36600123	36619057	Fam178b
chr1	36608417	36644362	Fam178b
chr1	36632420	36644362	Fam178b
chr1	36635215	36660984	Fam178b
chr1	36656811	36661049	Fam178b
chr1	36742278	36746571	4933424G06Rik
chr1	36854844	36881374	Tmem131
chr1	36854844	36889325	Tmem131
chr1	37035637	37157451	Vwa3b
chr1	37035637	37063549	Vwa3b
chr1	37035637	37045208	Vwa3b
chr1	37042295	37045208	Vwa3b
chr1	37042295	37051879	Vwa3b
chr1	37060330	37100826	Vwa3b
chr1	37060330	37063549	Vwa3b
chr1	37060330	37085358	Vwa3b
chr1	37060330	37129060	Vwa3b
chr1	37063434	37100826	Vwa3b
chr1	37108996	37109150	Vwa3b
chr1	37123951	37142816	Vwa3b
chr1	37157333	37179217	Vwa3b
chr1	37462892	37498740	4930594C11Rik
chr1	37490260	37536404	4930594C11Rik
chr1	37490260	37498740	4930594C11Rik
chr1	37490260	37541523	4930594C11Rik
chr1	37536039	37541523	Mgat4a
chr1	37631321	37644640	Cracdl
chr1	37760949	37835592	Cracdl
chr1	37760949	37784026	Cracdl
chr1	37760949	37763509	Cracdl
chr1	37763307	37834337	Cracdl
chr1	37783817	37855373	Tsga10
chr1	37783817	37819640	Tsga10
chr1	37801720	37855373	Tsga10
chr1	37801720	37819663	Tsga10
chr1	37801720	37811027	Tsga10
chr1	37801720	37819640	Tsga10
chr1	37804629	37819640	Tsga10
chr1	37810972	37855690	Tsga10
chr1	37810972	37819640	Tsga10
chr1	37815532	37819640	Tsga10
chr1	37834186	37855373	Tsga10
chr1	37840518	37841204	Tsga10
chr1	38018929	38019072	Eif5b
chr1	38021656	38021811	Eif5b
chr1	38053034	38085652	Rev1
chr1	38053616	38074443	Rev1
chr1	38053616	38085652	Rev1
chr1	38063115	38085652	Rev1
chr1	38067500	38085652	Rev1
chr1	38071343	38085652	Rev1
chr1	38071343	38088674	Rev1
chr1	38079290	38083820	Rev1
chr1	38083704	38108467	Rev1
chr1	38083704	38099021	Rev1
chr1	38107568	38108467	Rev1
chr1	38534906	38536946	Aff3
chr1	39287442	39300733	Npas2
chr1	39287468	39313068	Npas2
chr1	39376424	39381562	Rpl31
chr1	39555478	39565332	Rnf149
chr1	39682909	39711439	Rfx8
chr1	4119668	4170404	Rp1
chr1	4147812	4231144	Rp1
chr1	4147812	4170404	Rp1
chr1	4163855	4206837	Rp1
chr1	4163855	4228619	Rp1
chr1	4163855	4231144	Rp1
chr1	4197534	4206837	Rp1
chr1	4197534	4231144	Rp1
chr1	4197534	4228619	Rp1
chr1	4206660	4231144	Rp1
chr1	4206660	4228619	Rp1
chr1	4261527	4284898	Rp1
chr1	4284766	4311433	Rp1
chr1	43067474	43075952	Tgfbrap1
chr1	43113973	43114367	AI597479
chr1	43141698	43153254	Fhl2
chr1	43509621	43533793	Nck2
chr1	43771681	43807377	Ecrg4
chr1	43790464	43807377	Uxs1
chr1	43949312	43960967	Tpp2
chr1	43953257	43956625	Tpp2
chr1	43956471	43960967	Tpp2
chr1	43957436	43970516	Tpp2
chr1	43957436	43972687	Tpp2
chr1	43960084	43978835	Tpp2
chr1	43960084	43977361	Tpp2
chr1	43960084	43973520	Tpp2
chr1	43960084	43992394	Tpp2
chr1	43960868	43971713	Tpp2
chr1	43968882	43973520	Tpp2
chr1	43980294	44002165	Tpp2
chr1	43985416	43991359	Tpp2
chr1	43990511	44001438	Tpp2
chr1	43990511	43992405	Tpp2
chr1	43990511	43992394	Tpp2
chr1	44156937	44167882	Ercc5
chr1	44173338	44174375	Ercc5
chr1	44173912	44174375	Ercc5
chr1	44744474	44788542	4930521E06Rik
chr1	45799016	45807759	Wdr75
chr1	46077612	46085702	Dnah7b
chr1	46078523	46085702	Dnah7b
chr1	46078523	46142164	Dnah7b
chr1	46078523	46083813	Dnah7b
chr1	46078523	46099598	Dnah7b
chr1	46078523	46109340	Dnah7b
chr1	46085555	46099598	Dnah7b
chr1	46097998	46099598	Dnah7b
chr1	46097998	46109340	Dnah7b
chr1	46097998	46124522	Dnah7b
chr1	46097998	46142164	Dnah7b
chr1	46099418	46116294	Dnah7b
chr1	46099418	46109340	Dnah7b
chr1	46099418	46099598	Dnah7b
chr1	46116169	46123800	Dnah7b
chr1	46116169	46142164	Dnah7b
chr1	46119260	46131384	Dnah7b
chr1	46119260	46177428	Dnah7b
chr1	46123617	46142164	Dnah7b
chr1	46134502	46140191	Dnah7b
chr1	46175287	46182481	Dnah7b
chr1	46182341	46201404	Dnah7b
chr1	46191283	46225892	Dnah7b
chr1	46201192	46207693	Dnah7b
chr1	46221579	46221776	Dnah7b
chr1	46233479	46243435	Dnah7b
chr1	46233479	46253533	Dnah7b
chr1	46233479	46236822	Dnah7b
chr1	46233479	46277151	Dnah7b
chr1	46240781	46243435	Dnah7b
chr1	46240781	46343871	Dnah7b
chr1	46241980	46253533	Dnah7b
chr1	46268605	46277151	Dnah7b
chr1	46268605	46290890	Dnah7b
chr1	46289533	46300008	Dnah7b
chr1	46289533	46303638	Dnah7b
chr1	46322250	46325908	Dnah7b
chr1	46322250	46337591	Dnah7b
chr1	46322250	46343871	Dnah7b
chr1	46337430	46358306	Dnah7b
chr1	46337430	46363006	Dnah7b
chr1	46337430	46356657	Dnah7b
chr1	46337430	46343871	Dnah7b
chr1	46352778	46365546	Dnah7b
chr1	46430772	46467431	Dnah7c
chr1	46440473	46467431	Dnah7c
chr1	46455755	46467431	Dnah7c
chr1	46455755	46504152	Dnah7c
chr1	46455755	46494725	Dnah7c
chr1	46455755	46535244	Dnah7c
chr1	46455755	46524124	Dnah7c
chr1	46455755	46482056	Dnah7c
chr1	46465844	46494725	Dnah7c
chr1	46481981	46494725	Dnah7c
chr1	46514553	46689088	Dnah7c
chr1	46514553	46545216	Dnah7c
chr1	46514553	46535244	Dnah7c
chr1	46514553	46515459	Dnah7c
chr1	46514553	46543302	Dnah7c
chr1	46527464	46533259	Dnah7c
chr1	46594941	46689088	Dnah7c
chr1	46594941	46615396	Dnah7c
chr1	46594941	46672681	Dnah7c
chr1	46612564	46632348	Dnah7c
chr1	46626196	46636597	Dnah7c
chr1	46628883	46636597	Dnah7c
chr1	46628883	46647125	Dnah7c
chr1	46636448	46654183	Dnah7c
chr1	46636448	46760357	Dnah7c
chr1	46665462	46689088	Dnah7c
chr1	46665462	46668389	Dnah7c
chr1	46672351	46689088	Dnah7c
chr1	46672351	46681912	Dnah7c
chr1	46681732	46689088	Dnah7c
chr1	46725026	46784635	Dnah7c
chr1	46725026	46750301	Dnah7c
chr1	46725026	46798296	Dnah7c
chr1	46725026	46740900	Dnah7c
chr1	46739543	46750301	Dnah7c
chr1	46748550	46760357	Slc39a10
chr1	46766569	46770239	Slc39a10
chr1	46775106	46798296	Slc39a10
chr1	46775106	46780793	Slc39a10
chr1	46775106	46793593	Slc39a10
chr1	46775106	46784635	Slc39a10
chr1	46811986	46836151	Slc39a10
chr1	46811986	46841881	Slc39a10
chr1	46818063	46836151	Slc39a10
chr1	46820523	46841881	Slc39a10
chr1	46826093	46850477	Slc39a10
chr1	4830268	4841132	Lypla1
chr1	4837001	4841132	Lypla1
chr1	4839387	4841132	Lypla1
chr1	50678475	50697389	Tmeff2
chr1	50778153	50847307	Tmeff2
chr1	5089009	5098133	Atp6v1h
chr1	5089009	5124469	Atp6v1h
chr1	5089009	5133262	Atp6v1h
chr1	5089009	5101123	Atp6v1h
chr1	5093363	5133262	Atp6v1h
chr1	5095615	5150061	Atp6v1h
chr1	5095615	5101123	Atp6v1h
chr1	5095615	5117487	Atp6v1h
chr1	5095615	5124469	Atp6v1h
chr1	5095615	5143851	Atp6v1h
chr1	5095615	5135937	Atp6v1h
chr1	5117390	5150061	Atp6v1h
chr1	51548321	51552994	Gm17767
chr1	52008705	52013907	Stat4
chr1	52188679	52215694	Gls
chr1	52212203	52215694	Gls
chr1	52479238	52490755	Nab1
chr1	52489921	52490755	Nab1
chr1	52708164	52709755	Mfsd6
chr1	52790024	52799536	Inpp1
chr1	52853668	52868958	Hibch
chr1	53163226	53182544	1700019A02Rik
chr1	53170100	53170458	1700019A02Rik
chr1	53206562	53282092	1700019A02Rik
chr1	53216187	53282092	1700019A02Rik
chr1	53216231	53282092	1700019A02Rik
chr1	53216231	53290423	1700019A02Rik
chr1	53256629	53290423	Pms1
chr1	53256629	53282092	Pms1
chr1	53256629	53291835	Pms1
chr1	53267828	53282092	Pms1
chr1	53405676	53427987	Asnsd1
chr1	53411506	53427987	Asnsd1
chr1	53419545	53427987	Asnsd1
chr1	53419545	53444533	Asnsd1
chr1	53447318	53449055	Asnsd1
chr1	53457671	53479815	Asnsd1
chr1	53468620	53504376	Asnsd1
chr1	53472801	53504376	Asnsd1
chr1	53479652	53494758	Asnsd1
chr1	53494578	53497146	Asnsd1
chr1	53494578	53504376	Asnsd1
chr1	53522211	53528897	Asnsd1
chr1	53528673	53547355	Asnsd1
chr1	53547143	53567247	Dnah7a
chr1	53559040	53577329	Dnah7a
chr1	53559040	53567247	Dnah7a
chr1	53559040	53584651	Dnah7a
chr1	53597509	53636177	Dnah7a
chr1	53605794	53647322	Dnah7a
chr1	53605798	53647322	Dnah7a
chr1	53605798	53623724	Dnah7a
chr1	53605798	53623567	Dnah7a
chr1	53605798	53663891	Dnah7a
chr1	53605798	53636177	Dnah7a
chr1	53617725	53623729	Dnah7a
chr1	53617725	53647322	Dnah7a
chr1	53617725	53623567	Dnah7a
chr1	53620643	53640455	Dnah7a
chr1	53620698	53623455	Dnah7a
chr1	53623343	53663891	Dnah7a
chr1	53627034	53647322	Dnah7a
chr1	53643441	53686607	Dnah7a
chr1	53643441	53662508	Dnah7a
chr1	53662328	53686607	Dnah7a
chr1	53684841	53686607	Dnah7a
chr1	53684841	53686603	Dnah7a
chr1	53757436	53776679	Stk17b
chr1	53760982	53776679	Stk17b
chr1	53764032	53776679	Stk17b
chr1	53765921	53776679	Stk17b
chr1	53885329	53904434	Hecw2
chr1	53904249	53914632	Hecw2
chr1	54272478	54290826	Ccdc150
chr1	54272478	54314216	Ccdc150
chr1	54278711	54304991	Ccdc150
chr1	54278711	54329545	Ccdc150
chr1	54281730	54304991	Ccdc150
chr1	54300306	54314216	Ccdc150
chr1	54365048	54366219	Ccdc150
chr1	54480634	54493406	Gtf3c3
chr1	54723014	54743428	Ankrd44
chr1	55000242	55000914	Sf3b1
chr1	55003104	55019400	Sf3b1
chr1	55007480	55019400	Sf3b1
chr1	55012102	55019400	Sf3b1
chr1	55061275	55072128	Coq10b
chr1	55084533	55084785	Hspd1
chr1	55136677	55148634	Mob4
chr1	55136677	55152825	Mob4
chr1	55184950	55226332	Rftn2
chr1	55184950	55226695	Rftn2
chr1	55194244	55226332	Rftn2
chr1	55194244	55206615	Rftn2
chr1	55201345	55226332	Rftn2
chr1	55204183	55226332	Rftn2
chr1	55204183	55214303	Rftn2
chr1	55204183	55206615	Rftn2
chr1	55270530	55355739	Boll
chr1	55270530	55340600	Boll
chr1	55300087	55355739	Boll
chr1	55300087	55360759	Boll
chr1	55300087	55348935	Boll
chr1	55304498	55355739	Boll
chr1	55323650	55348935	Boll
chr1	55323650	55360759	Boll
chr1	55323650	55346452	Boll
chr1	55323650	55355739	Boll
chr1	55323650	55340600	Boll
chr1	55329251	55360759	Boll
chr1	55340473	55360759	Boll
chr1	55340473	55348935	Boll
chr1	55340473	55355739	Boll
chr1	55346377	55360759	Boll
chr1	55346377	55355739	Boll
chr1	55346390	55355739	Boll
chr1	55348881	55360759	Boll
chr1	56831439	56850383	Satb2
chr1	56891163	56948255	Satb2
chr1	56891163	56969880	Satb2
chr1	57959143	57967723	Kctd18
chr1	58002894	58017983	Sgo2a
chr1	58013507	58019742	Kctd18
chr1	58388279	58388967	Bzw1
chr1	58394202	58403753	Bzw1
chr1	58394202	58401511	Bzw1
chr1	58394202	58400144	Bzw1
chr1	58414372	58421934	Clk1
chr1	58414408	58417101	Clk1
chr1	58417013	58417383	Clk1
chr1	58421083	58421308	Clk1
chr1	58452089	58457863	Nif3l1
chr1	58480251	58493750	Orc2
chr1	58548639	58558057	Fam126b
chr1	58658308	58669480	Gm20257
chr1	58658996	58676590	Gm20257
chr1	58658996	58678379	Gm20257
chr1	58659223	58850768	Gm20257
chr1	58661400	58876443	Gm20257
chr1	58661400	58678379	Gm20257
chr1	58666827	58855156	Gm20257
chr1	58676529	58679997	Flacc1
chr1	58679864	58876443	Flacc1
chr1	58726306	58741046	Cflar
chr1	58885706	58885920	Trak2
chr1	59010069	59022915	C2cd6
chr1	59010069	59062530	C2cd6
chr1	59018750	59069842	C2cd6
chr1	59018750	59075142	C2cd6
chr1	59050998	59058719	C2cd6
chr1	59050998	59069842	C2cd6
chr1	59050998	59077969	C2cd6
chr1	59051075	59075142	C2cd6
chr1	59066108	59077969	C2cd6
chr1	59066108	59075142	C2cd6
chr1	59066150	59076722	C2cd6
chr1	59066150	59077969	C2cd6
chr1	59066150	59075142	C2cd6
chr1	59067777	59077969	C2cd6
chr1	59068683	59069842	C2cd6
chr1	59069717	59075142	C2cd6
chr1	59069717	59077969	C2cd6
chr1	59167183	59170559	Mpp4
chr1	59173156	59179193	Mpp4
chr1	59179060	59187866	Mpp4
chr1	59191889	59211488	Mpp4
chr1	59191889	59199191	Mpp4
chr1	59280569	59330998	Cdk15
chr1	59541314	59628284	Gm973
chr1	59562643	59597076	Gm973
chr1	59562643	59582475	Gm973
chr1	59562646	59597076	Gm973
chr1	59632417	59633103	Gm973
chr1	59642418	59655532	Gm973
chr1	59690486	59700949	Nop58
chr1	59692337	59709136	Nop58
chr1	59813588	59815411	Bmpr2
chr1	59949053	59982308	Fam117b
chr1	59949053	59969097	Fam117b
chr1	59949053	59970711	Fam117b
chr1	59949053	59958435	Fam117b
chr1	59990752	60010192	Fam117b
chr1	59990885	60028246	Fam117b
chr1	59997451	60022650	Ica1l
chr1	60003656	60010234	Ica1l
chr1	60003656	60007906	Ica1l
chr1	60003656	60022650	Ica1l
chr1	60003656	60028246	Ica1l
chr1	60006234	60015835	Ica1l
chr1	60010109	60014018	Ica1l
chr1	60021170	60022650	Ica1l
chr1	60022578	60028236	Ica1l
chr1	60102627	60132033	Carf
chr1	60102627	60126034	Carf
chr1	60102627	60136384	Carf
chr1	60105311	60128073	Carf
chr1	60105311	60109449	Carf
chr1	60105311	60132033	Carf
chr1	60109222	60148202	Carf
chr1	60109222	60139343	Carf
chr1	60124851	60132033	Carf
chr1	60136264	60146172	Carf
chr1	60143994	60148202	Carf
chr1	60181463	60215308	Nbeal1
chr1	60194504	60217281	Nbeal1
chr1	60194504	60211434	Nbeal1
chr1	60194504	60195176	Nbeal1
chr1	60194504	60206416	Nbeal1
chr1	60217196	60230685	Nbeal1
chr1	60217207	60237216	Nbeal1
chr1	60251035	60258738	Nbeal1
chr1	60277913	60287441	Nbeal1
chr1	60281825	60295995	Nbeal1
chr1	60434243	60448202	Abi2
chr1	60434243	60453762	Abi2
chr1	60437056	60453762	Abi2
chr1	60437056	60464615	Abi2
chr1	60443985	60470839	Abi2
chr1	60443985	60453762	Abi2
chr1	60457156	60464615	Abi2
chr1	60488200	60488394	Raph1
chr1	60493538	60498534	Raph1
chr1	60525592	60527489	Raph1
chr1	62010307	62076494	Pard3bos2
chr1	62230179	62275927	Pard3bos2
chr1	62230179	62345107	Pard3bos2
chr1	6223599	6234399	Rb1cc1
chr1	6227940	6234399	Rb1cc1
chr1	62343934	62345107	Pard3bos2
chr1	6244276	6244769	Rb1cc1
chr1	6245425	6248192	Rb1cc1
chr1	6245425	6262942	Rb1cc1
chr1	6245425	6247809	Rb1cc1
chr1	6245425	6261095	Rb1cc1
chr1	6248287	6248621	Rb1cc1
chr1	6260930	6265621	Rb1cc1
chr1	62718930	62749288	Nrp2
chr1	6272772	6273512	Rb1cc1
chr1	62975275	63035505	Ino80d
chr1	63085668	63086398	Ino80d
chr1	63085668	63093730	Ino80d
chr1	63085668	63105759	Ino80d
chr1	63148396	63165030	Ndufs1
chr1	63148396	63148571	Ndufs1
chr1	63148396	63150111	Ndufs1
chr1	63164730	63166367	Ndufs1
chr1	63169337	63170049	Ndufs1
chr1	63275096	63280877	Zdbf2
chr1	6377327	6382086	Alkal1
chr1	64078707	64079334	Mir6899
chr1	6450793	6476465	St18
chr1	6450793	6487741	St18
chr1	6450827	6487741	St18
chr1	6452191	6487741	St18
chr1	6453428	6487741	St18
chr1	64550091	64570276	Creb1
chr1	64550091	64576329	Creb1
chr1	64550849	64570276	Creb1
chr1	64550849	64576329	Creb1
chr1	64550849	64597643	Creb1
chr1	64558503	64576329	Creb1
chr1	64566217	64576329	Creb1
chr1	6458102	6487741	St18
chr1	6460545	6476465	St18
chr1	6460545	6487741	St18
chr1	64618401	64618993	Mettl21a
chr1	64700969	64718297	Ccnyl1
chr1	64700969	64713162	Ccnyl1
chr1	6472101	6487741	St18
chr1	65014677	65021505	Akr1cl
chr1	65190319	65205678	Pikfyve
chr1	65215934	65224329	Pikfyve
chr1	65257909	65258920	Pth2r
chr1	65259999	65268874	Pth2r
chr1	65321969	65372372	Pth2r
chr1	65321969	65345496	Pth2r
chr1	66521455	66530853	Unc80
chr1	66699638	66718011	Rpe
chr1	66706446	66723378	Rpe
chr1	66714577	66718011	Rpe
chr1	66714577	66753518	Rpe
chr1	66724558	66726808	Rpe
chr1	66734653	66745008	Rpe
chr1	66735637	66762252	Rpe
chr1	66735637	66738213	Rpe
chr1	66762048	66807604	Kansl1l
chr1	66762048	66778108	Kansl1l
chr1	66762048	66779719	Kansl1l
chr1	66762048	66802168	Kansl1l
chr1	66772906	66807604	Kansl1l
chr1	66772906	66778108	Kansl1l
chr1	66772906	66802168	Kansl1l
chr1	66801049	66807604	Kansl1l
chr1	66801049	66802168	Kansl1l
chr1	6737580	6770974	St18
chr1	6752994	6803105	St18
chr1	68250580	68298441	Erbb4
chr1	68560496	68740533	Erbb4
chr1	69842969	69928190	Spag16
chr1	69842969	69996908	Spag16
chr1	69842969	69896581	Spag16
chr1	69842969	69858610	Spag16
chr1	69842969	69873251	Spag16
chr1	69844279	69870371	Spag16
chr1	69844279	69873251	Spag16
chr1	69844279	69896581	Spag16
chr1	69849038	69849996	Spag16
chr1	69853323	69873251	Spag16
chr1	69858473	69887558	Spag16
chr1	69858473	69896581	Spag16
chr1	69858473	69873251	Spag16
chr1	69858480	69896588	Spag16
chr1	69869814	69896581	Spag16
chr1	69870264	69896581	Spag16
chr1	69895227	69896581	Spag16
chr1	69975903	69999579	Spag16
chr1	69996781	69999579	Spag16
chr1	69996781	70493907	Spag16
chr1	69996781	70017169	Spag16
chr1	69996781	70381405	Spag16
chr1	70103653	70105481	Spag16
chr1	70134416	70134973	Spag16
chr1	70225096	70299768	Spag16
chr1	70264906	70493907	Spag16
chr1	70264906	70461131	Spag16
chr1	70264906	70299768	Spag16
chr1	70264906	70381405	Spag16
chr1	70290204	70299768	Spag16
chr1	70298620	70381405	Spag16
chr1	70298620	70299768	Spag16
chr1	71030508	71031456	Bard1
chr1	71074543	71089527	Bard1
chr1	7120194	7120615	Pcmtd1
chr1	71563759	71570929	Atic
chr1	72312408	72315581	Xrcc5
chr1	72318999	72346424	Xrcc5
chr1	72318999	72354336	Xrcc5
chr1	72343009	72356886	Xrcc5
chr1	72600532	72600670	Smarcal1
chr1	72646994	72650231	Smarcal1
chr1	72658411	72706451	Smarcal1
chr1	72658411	72658572	Smarcal1
chr1	72658650	72675870	Ankar
chr1	72665088	72675870	Ankar
chr1	72670092	72687828	Ankar
chr1	72670092	72675870	Ankar
chr1	72673971	72675870	Ankar
chr1	72679509	72706451	Ankar
chr1	73140379	73269866	1700027A15Rik
chr1	73240635	73269866	D530049I02Rik
chr1	73349555	73370523	D530049I02Rik
chr1	73349655	73355965	D530049I02Rik
chr1	73986263	73991739	Tns1
chr1	74280863	74281406	Aamp
chr1	74284217	74284374	Aamp
chr1	74450495	74461730	Usp37
chr1	74456079	74461730	Usp37
chr1	74456079	74468384	Usp37
chr1	74479652	74500100	Usp37
chr1	74490090	74500100	Usp37
chr1	74557720	74560493	Plcd4
chr1	74557720	74565181	Plcd4
chr1	74567370	74568550	Plcd4
chr1	74571322	74571505	Plcd4
chr1	74585384	74585697	Zfp142
chr1	74681300	74687395	Ttll4
chr1	74903217	74903356	Mir375
chr1	74906310	74910769	Mir375
chr1	74924930	74925074	Cfap65
chr1	74967500	74968912	Ihh
chr1	75045309	75046639	Nhej1
chr1	75137326	75141503	Cnppd1
chr1	75137326	75141006	Cnppd1
chr1	75145816	75146429	Retreg2
chr1	75173862	75179068	Abcb6
chr1	75187776	75188054	Atg9a
chr1	75194841	75196669	Ankzf1
chr1	75195364	75196472	Ankzf1
chr1	75202187	75209781	Glb1l
chr1	75236852	75241513	Dnajb2
chr1	75236852	75241479	Dnajb2
chr1	75240892	75241479	Dnajb2
chr1	75309299	75309466	Dnpep
chr1	75945131	75955851	Slc4a3
chr1	75955715	75965517	Slc4a3
chr1	78443635	78472634	Farsb
chr1	78466967	78476305	Farsb
chr1	78469252	78472634	Farsb
chr1	78480002	78480111	Farsb
chr1	79623682	79625285	Ap1s3
chr1	79713858	79740129	Wdfy1
chr1	79722214	79726716	Wdfy1
chr1	80271549	80276507	Cul3
chr1	80286899	80321912	Cul3
chr1	80304080	80323056	Cul3
chr1	80562738	80626807	Dock10
chr1	80562738	80572762	Dock10
chr1	80562738	80575156	Dock10
chr1	82340319	82377704	Rhbdd1
chr1	82340319	82342862	Rhbdd1
chr1	82455723	82456895	Rhbdd1
chr1	82527529	82531635	Col4a4
chr1	82858356	82876324	Agfg1
chr1	82870685	82886467	Agfg1
chr1	82882228	82886467	Agfg1
chr1	82882307	82882420	Agfg1
chr1	82893583	82894428	Agfg1
chr1	82893584	82894429	Agfg1
chr1	83085811	83087636	Krtap28-13
chr1	83179293	83192723	Daw1
chr1	83182250	83192723	Daw1
chr1	83267302	83267474	Sphkap
chr1	83358050	83379785	Sphkap
chr1	83438426	83487307	Sphkap
chr1	8414203	8465553	Sntg1
chr1	8445027	8465553	Sntg1
chr1	84728125	84739656	Trip12
chr1	84730532	84759127	Trip12
chr1	84730532	84747329	Trip12
chr1	84730532	84739656	Trip12
chr1	84731623	84744751	Trip12
chr1	84736982	84744751	Trip12
chr1	84736982	84739656	Trip12
chr1	84738678	84742338	Trip12
chr1	84739514	84744751	Trip12
chr1	84743094	84747329	Trip12
chr1	84747178	84814969	Trip12
chr1	84751880	84814969	Trip12
chr1	84754271	84762029	Trip12
chr1	84754271	84757950	Trip12
chr1	84757866	84759031	Trip12
chr1	84758974	84814969	Trip12
chr1	84760763	84762029	Trip12
chr1	84761011	84762029	Trip12
chr1	84762119	84814969	Trip12
chr1	84763328	84763931	Trip12
chr1	84763328	84766075	Trip12
chr1	84765980	84777507	Trip12
chr1	84765980	84793584	Trip12
chr1	84768583	84814969	Trip12
chr1	84768583	84786196	Trip12
chr1	84776317	84786196	Trip12
chr1	84776317	84814969	Trip12
chr1	84776317	84794327	Trip12
chr1	84782827	84814969	Trip12
chr1	84782827	84793584	Trip12
chr1	84782827	84802848	Trip12
chr1	84782827	84795815	Trip12
chr1	84782876	84793617	Trip12
chr1	84786091	84814969	Trip12
chr1	84793525	84814969	Trip12
chr1	84795690	84814969	Trip12
chr1	84802726	84814969	Trip12
chr1	84808957	84814969	Trip12
chr1	84814823	84814969	Trip12
chr1	84881092	84896662	Fbxo36
chr1	8554725	8607152	Sntg1
chr1	8554725	8595542	Sntg1
chr1	85818357	85844652	Cab39
chr1	8583205	8607152	Sntg1
chr1	85906440	85907106	Itm2c
chr1	86016960	86017069	Spata3
chr1	86078568	86094340	Psmd1
chr1	86078568	86090190	Psmd1
chr1	86078568	86126558	Psmd1
chr1	86078568	86092098	Psmd1
chr1	86078568	86088920	Psmd1
chr1	86082037	86137116	Psmd1
chr1	86086030	86090190	Psmd1
chr1	86159995	86176912	Armc9
chr1	86176814	86191102	Armc9
chr1	86186105	86213105	Armc9
chr1	86188877	86208043	Armc9
chr1	86583012	86592366	Cops7b
chr1	86583097	86583345	Cops7b
chr1	86587016	86592366	Cops7b
chr1	86704664	86791457	Dis3l2
chr1	86744681	86791457	Dis3l2
chr1	86744681	86821450	Dis3l2
chr1	86744681	86754280	Dis3l2
chr1	86744681	86878576	Dis3l2
chr1	86744681	86857374	Dis3l2
chr1	86744681	86745498	Dis3l2
chr1	86744681	86760389	Dis3l2
chr1	86744681	86959855	Dis3l2
chr1	86744681	86812589	Dis3l2
chr1	86744681	86973507	Dis3l2
chr1	86744681	87021117	Dis3l2
chr1	86754227	86767783	Dis3l2
chr1	86754227	86821450	Dis3l2
chr1	86760288	86857374	Dis3l2
chr1	86959743	87021117	Alppl2
chr1	86959743	86990325	Alppl2
chr1	86973400	86990325	Alppl2
chr1	86973400	87021117	Alppl2
chr1	87289468	87297763	Efhd1
chr1	87334270	87365279	Gigyf2
chr1	87354404	87365279	Gigyf2
chr1	87354404	87374111	Gigyf2
chr1	87354404	87380008	Gigyf2
chr1	87364104	87379083	Gigyf2
chr1	87364104	87374111	Gigyf2
chr1	87364104	87365279	Gigyf2
chr1	87364104	87380008	Gigyf2
chr1	87403667	87411867	Gigyf2
chr1	87403667	87421591	Gigyf2
chr1	87407002	87411867	Gigyf2
chr1	87407293	87407455	Gigyf2
chr1	87416818	87428728	Gigyf2
chr1	87416818	87416984	Gigyf2
chr1	87423181	87428728	Gigyf2
chr1	87425138	87428654	Gigyf2
chr1	87641429	87641534	Inpp5d
chr1	87814680	87824510	Sag
chr1	87880368	87881939	Dgkd
chr1	87915100	87918721	Dgkd
chr1	87931932	87936418	Dgkd
chr1	87938346	87939315	Dgkd
chr1	87975808	87997959	Usp40
chr1	88215044	88216357	Ugt1a1
chr1	88228054	88233468	Mroh2a
chr1	88236655	88242791	Mroh2a
chr1	88236655	88237955	Mroh2a
chr1	88249759	88251322	Mroh2a
chr1	88250330	88251322	Mroh2a
chr1	88989403	88991778	1700067G17Rik
chr1	89604598	89634294	Agap1
chr1	89663661	89743896	4933400F21Rik
chr1	89663661	89671271	4933400F21Rik
chr1	89703410	89743896	4933400F21Rik
chr1	89762230	89766464	Agap1
chr1	90070532	90080897	Iqca
chr1	90073747	90080952	Iqca
chr1	90130053	90140074	Iqca
chr1	90612376	90612993	Cops8
chr1	91163104	91164993	Rbm44
chr1	91254260	91285419	Ube2f
chr1	91300528	91319113	Scly
chr1	91376318	91381972	Ilkap
chr1	91384565	91385346	Ilkap
chr1	91404580	91404786	1700020N18Rik
chr1	91444585	91445622	Per2
chr1	91501312	91528431	Traf3ip1
chr1	91544156	91544507	Asb1
chr1	91987545	92002275	Hdac4
chr1	92861169	92881891	Gpc1
chr1	92915059	92918126	Rnpepl1
chr1	92915200	92915813	Rnpepl1
chr1	92922047	92922258	Rnpepl1
chr1	92946869	92947865	Capn10
chr1	93302718	93306209	Mterf4
chr1	93302718	93306072	Mterf4
chr1	93302718	93306053	Mterf4
chr1	93310937	93312795	Pask
chr1	93316785	93334713	Pask
chr1	93324202	93325532	Pask
chr1	93324202	93331699	Pask
chr1	93437094	93442250	Hdlbp
chr1	93489124	93507825	Septin2
chr1	93489128	93507829	Septin2
chr1	93497341	93500559	Septin2
chr1	93528569	93563387	Farp2
chr1	93603378	93613207	Stk25
chr1	93714898	93725316	Thap4
chr1	93749847	93750985	Thap4
chr1	93750568	93750715	Thap4
chr1	93768053	93768324	Atg4b
chr1	93768053	93773868	Atg4b
chr1	93811946	93812379	Ing5
chr1	94799484	94800309	4930440C22Rik
chr1	9619550	9623128	2610203C22Rik
chr1	9672212	9693392	Mybl1
chr1	9678272	9685810	Mybl1
chr1	9678272	9693392	Mybl1
chr1	9678272	9683168	Mybl1
chr1	9687561	9693392	Mybl1
chr1	9690081	9693392	Mybl1
chr1	96918111	96965393	Panct2
chr1	96921918	96965393	Panct2
chr1	96921918	96947675	Panct2
chr1	96924289	96965393	Panct2
chr1	96924289	96942028	Panct2
chr1	96926081	96965393	Panct2
chr1	96929692	96965393	Panct2
chr1	96935552	96947675	Slco6b1
chr1	96941875	96953161	Slco6b1
[truncated: 22,828 more rows]
