# Supplementary material for: A novel protein encoded by circRsrc1 regulates mitochondrial ribosome assembly and translation during spermatogenesis
Source: BMC Biol. 2023 Apr 24;21:94. doi: 10.1186/s12915-023-01597-z (PMC10127071; doi:10.1186/s12915-023-01597-z)
Supplement: Supplementary file 5 — Additional file 5. Individual data values. [file 12915_2023_1597_MOESM5_ESM.xlsx]

## Sheet: Figure 2
Figure 2
Figure 2b
Relative mRNA levels of circRsrc1 in mouse testis
	Biological Replicate 1	Biological Replicate 2	Biological Replicate 3
7 d	1	1	1
12 d	0.98	0.98	1.3
14 d	1.6	1.57	1.61
16 d	1.5	1.43	1.23
18 d	2.84	2.77	2.6
19 d	2.5	2.88	2.63
20 d	2.98	2.79	2.81
21 d	4.21	4.49	4.14
28 d	4.97	4.7	4.71
56 d	6.07	5.61	5.6
Figure 2c
Relative mRNA levels of circRsrc1
	Biological Replicate 1	Biological Replicate 2	Biological Replicate 3
Spg	1	1	1
Pac	8.97043	6.82168	7.78015
RS	5.42115	4.84922	4.83322
ES	1.87812	1.59926	1.9386
SC	0.486571	0.437505	0.432529
LC	0.457286	0.329022	0.267668
Figure 2f
Sperm count (×10^6 per ml)
		Biological Replicate 1	Biological Replicate 2	Biological Replicate 3	Biological Replicate 4	Biological Replicate 5	Biological Replicate 6
Rsrc1+/+/circRsrc1+/+		30.76	19.02	25.69	34.86	33.57	32.24
Rsrc1-/-/circRsrc1+/+		38.53	21.91	27.57	30.52	26.39	35.36
Rsrc1+/+/circRsrc1-/-		28.82	11.93	13.76	19.24	18.4	18.24
Rsrc1-/-/circRsrc1-/-		13.51	20.51	19.32	12.1	20.26	16.75
Figure 2g
Sperm motile (%)
		Biological Replicate 1	Biological Replicate 2	Biological Replicate 3	Biological Replicate 4	Biological Replicate 5	Biological Replicate 6
Rsrc1+/+/circRsrc1+/+		67.4	65.5	63.4	62.5	63.3	73.7
Rsrc1-/-/circRsrc1+/+		58.3	68	64.8	63.4	66.7	68.1
Rsrc1+/+/circRsrc1-/-		47.5	50.4	50.6	53.8	53.1	53.8
Rsrc1-/-/circRsrc1-/-		47.9	55	51.7	49.2	49.5	50
Figure 2h
Sperm progressive (%)
		Biological Replicate 1	Biological Replicate 2	Biological Replicate 3	Biological Replicate 4	Biological Replicate 5	Biological Replicate 6
Rsrc1+/+/circRsrc1+/+		24.5	30.2	30.3	31	32.5	41.5
Rsrc1-/-/circRsrc1+/+		29.8	32.5	27.5	32.1	32.5	35.2
Rsrc1+/+/circRsrc1-/-		20.9	20.2	21.8	22.4	23.2	20.1
Rsrc1-/-/circRsrc1-/-		20.9	18.9	21.2	17.1	23.1	18.5
Figure 2j
Average number of metaphase per seminiferous tubule at stage XII
		Biological Replicate 1	Biological Replicate 2	Biological Replicate 3
Rsrc1+/+/circRsrc1+/+		0.679389	0.694323	0.728682
Rsrc1+/+/circRsrc1-/-		0.90566	0.918288	0.856557
Figure 2k
Average number of metaphase per seminiferous tubule at stage I
		Biological Replicate 1	Biological Replicate 2	Biological Replicate 3
Rsrc1+/+/circRsrc1+/+		0.628571	0.76	0.25
Rsrc1+/+/circRsrc1-/-		2.05	2.22727	1.81818
Figure 2m
Germ cell per Sertoli cell
			Biological Replicate 1	Biological Replicate 2	Biological Replicate 3
Spermatocyte	Rsrc1+/+/circRsrc1+/+		5.54689	5.44087	5.69095
	Rsrc1+/+/circRsrc1-/-		5.89529	5.96301	6.26319
Round Spermatid	Rsrc1+/+/circRsrc1+/+		15.8089	16.6222	17.8227
	Rsrc1+/+/circRsrc1-/-		14.2988	13.6126	15.2237
Ratio	Rsrc1+/+/circRsrc1+/+		2.94102	3.10641	3.19293
	Rsrc1+/+/circRsrc1-/-		2.45763	2.33357	2.46125
Figure 2o
TUNEL positive metaphase per seminiferous tubule at Stage XII (%)
		Biological Replicate 1	Biological Replicate 2	Biological Replicate 3
Rsrc1+/+/circRsrc1+/+		0.99502	0	0.7874
Rsrc1+/+/circRsrc1-/-		0.85106	1.5544	0.92593
Figure 2p
TUNEL positive metaphase per seminiferous tubule at Stage I (%)
		Biological Replicate 1	Biological Replicate 2	Biological Replicate 3
Rsrc1+/+/circRsrc1+/+		7.46269	4.41767	5.11811
Rsrc1+/+/circRsrc1-/-		11.9149	11.9171	9.72222

## Sheet: Figure 3
Figure 2
Figure 3c
OD value (450 nm)
			Biological Replicate 1	Biological Replicate 2	Biological Replicate 3	Biological Replicate 4	Biological Replicate 5
24 h	Rsrc1+/+/circRsrc1+/+		1	1	1	1	1
	Rsrc1+/+/circRsrc1-/-		1	1	1	1	1
	Rsrc1+/+/circRsrc1-/- Rsrc1-161aa-HA		1	1	1	1	1
48 h	Rsrc1+/+/circRsrc1+/+		2.37425	2.52574	2.63142	2.58533	2.42405
	Rsrc1+/+/circRsrc1-/-		1.79927	2.28298	2.02088	1.50074	1.80357
	Rsrc1+/+/circRsrc1-/- Rsrc1-161aa-HA		1.86051	2.41089	2.03493	2.27895	2.0885
72 h	Rsrc1+/+/circRsrc1+/+		6.17365	5.50702	7.39426	8.15868	7.17563
	Rsrc1+/+/circRsrc1-/-		4.30657	5.18723	4.71399	3.8614	4.95893
	Rsrc1+/+/circRsrc1-/- Rsrc1-161aa-HA		4.85462	5.86386	6.15502	6.98421	5.46018
96 h	Rsrc1+/+/circRsrc1+/+		9.86527	10.3183	10.5257	10.4132	10.8782
	Rsrc1+/+/circRsrc1-/-		5.06204	5.59574	5.76618	4.25037	5.5
	Rsrc1+/+/circRsrc1-/- Rsrc1-161aa-HA		5.51473	6.42079	6.62009	7.73421	6.58186
Figure 3d
Cell distrinution (%)
			Biological Replicate 1	Biological Replicate 2	Biological Replicate 3
G0/G1	Rsrc1+/+/circRsrc1+/+		39.29	39.62	40.06
	Rsrc1+/+/circRsrc1-/-		41.38	43.19	40.27
	Rsrc1+/+/circRsrc1-/- Rsrc1-161aa-HA		37.25	36.91	34.67
S	Rsrc1+/+/circRsrc1+/+		41.37	41.16	38.18
	Rsrc1+/+/circRsrc1-/-		32.41	32.15	32.57
	Rsrc1+/+/circRsrc1-/- Rsrc1-161aa-HA		41.38	43.9	42.5
G2/M	Rsrc1+/+/circRsrc1+/+		19.34	19.22	21.76
	Rsrc1+/+/circRsrc1-/-		26.21	24.66	27.16
	Rsrc1+/+/circRsrc1-/- Rsrc1-161aa-HA		21.37	19.19	22.82

## Sheet: Figure 4
Figure 4
Figure 4a
ATP (nmol/mg prot)
		Biological Replicate 1	Biological Replicate 2	Biological Replicate 3
Rsrc1+/+/circRsrc1+/+		36.24	38.23	40.25
Rsrc1+/+/circRsrc1-/-		46.45	45.88	44.37
Rsrc1+/+/circRsrc1-/- Rsrc1-161aa-HA		38.49	38.2	39.17
Figure 4b
OCR (pmol/min)
			Biological Replicate 1												Biological Replicate 2												Biological Replicate 3
			Technical Replicate 1	Technical Replicate 2	Technical Replicate 3	Technical Replicate 4	Technical Replicate 5	Technical Replicate 6	Technical Replicate 7	Technical Replicate 8	Technical Replicate 9	Technical Replicate 10	Technical Replicate 11	Technical Replicate 12	Technical Replicate 1	Technical Replicate 2	Technical Replicate 3	Technical Replicate 4	Technical Replicate 5	Technical Replicate 6	Technical Replicate 7	Technical Replicate 8	Technical Replicate 9	Technical Replicate 10	Technical Replicate 11	Technical Replicate 12	Technical Replicate 1	Technical Replicate 2	Technical Replicate 3	Technical Replicate 4	Technical Replicate 5	Technical Replicate 6	Technical Replicate 7	Technical Replicate 8	Technical Replicate 9	Technical Replicate 10	Technical Replicate 11	Technical Replicate 12
Basal OCR	Rsrc1+/+/circRsrc1+/+		124	136.863	147.742	134.922	150.608	129.246	148.768	151.139	148.371	154.192	146.967		120.915	132.363	142.119	132.529	145.674	130.251	145.451	146.066	143.9	147.511	142.842		121.159	131.389	141.336	131.361	145.256	124.446	137.705	144.836	143.855	146.825	140.79
	Rsrc1+/+/circRsrc1-/-		47.3576	47.9671	56.3057	48.0189	51.181	52.5151	44.6019	49.1255	50.2403	49.378	49.9281	46.6834	57.1959	39.8888	54.5871	45.7015	48.6701	51.5305	44.1526	45.6902	46.2447	50.7242	46.8509	46.0399	47.0123	46.5438	51.7675	44.4948	47.8905	49.6495	40.2481	44.7731	45.8577	44.9806	46.7827	44.3304
	Rsrc1+/+/circRsrc1-/- Rsrc1-161aa-HA		60.5925	74.6009	74.9337	81.2961	85.9619	94.1365	69.335	78.0805	73.522	74.0314	82.3018	91.2952	60.6857	69.6852	70.8257	78.436	81.665	88.1251	66.7448	73.9796	70.3315	71.0477	77.5485	87.676	58.8722	68.0692	70.248	76.6304	80.0413	86.204	65.8319	73.5151	69.5154	70.7435	76.806	86.2214
Maxi OCR	Rsrc1+/+/circRsrc1+/+		212.151	252.088	276.083	252.911	276.881	243.926	289.542	277.983	285.98	291.241	249.706		231.304	225.959	264.657	260.274	284.48	250.63	274.622	279.897	274.418	288.768	275.464		232.508	243.821	263.999	269.898	271.45	261.707	270.264	272.444	274.156	281.407	273.864
	Rsrc1+/+/circRsrc1-/-		71.728	74.8312	86.7566	73.4594	81.5799	79.029	63.2193	72.7105	74.7728	72.0396	76.4899	65.3682	66.5146	74.3415	84.3567	70.749	78.2009	80.058	62.5003	69.2837	72.0825	70.4436	74.5948	65.8136	65.4495	72.9628	81.8844	68.7769	75.9464	76.1177	60.8565	68.3374	69.6595	67.7582	72.2645	64.921
	Rsrc1+/+/circRsrc1-/- Rsrc1-161aa-HA		73.3713	87.4806	89.8023	98.2059	101.98	112.27	86.1114	95.3798	91.0738	91.578	98.4948	114.428	72.1378	87.6241	88.4964	96.754	100.451	111.144	82.1446	93.4128	88.5692	89.7802	97.9298	112.949	70.8976	86.0362	86.5799	94.6978	98.1272	107.762	80.5613	91.902	85.2497	87.9457	95.8172	110.376
Figure 4c
ECAR (mpH/min)
			Biological Replicate 1											Biological Replicate 2											Biological Replicate 3
			Technical Replicate 1	Technical Replicate 2	Technical Replicate 3	Technical Replicate 4	Technical Replicate 5	Technical Replicate 6	Technical Replicate 7	Technical Replicate 8	Technical Replicate 9	Technical Replicate 10	Technical Replicate 11	Technical Replicate 1	Technical Replicate 2	Technical Replicate 3	Technical Replicate 4	Technical Replicate 5	Technical Replicate 6	Technical Replicate 7	Technical Replicate 8	Technical Replicate 9	Technical Replicate 10	Technical Replicate 11	Technical Replicate 1	Technical Replicate 2	Technical Replicate 3	Technical Replicate 4	Technical Replicate 5	Technical Replicate 6	Technical Replicate 7	Technical Replicate 8	Technical Replicate 9	Technical Replicate 10	Technical Replicate 11
Basal ECAR	Rsrc1+/+/circRsrc1+/+		19.0681	22.2932	23.4356	23.3339	21.9046	24.5114	25.9712	22.8728	22.9726	23.5543	24.0373	25.9532	29.8043	30.7305	31.0593	28.9591	33.1881	32.9064	30.6252	30.8648	31.2436	31.1583	28.9943	33.3774	34.0061	34.6587	32.0119	37.0452	35.6686	33.9783	34.5146	34.595	34.4847
	Rsrc1+/+/circRsrc1-/-		61.2596	55.4818	62.1018	55.3373	55.645	57.2317	59.6321	65.4016	62.9119	63.668	63.038	64.661	61.655	64.6045	61.6002	60.8856	65.238	63.8827	69.3784	68.2431	69.3063	68.0777	65.1835	63.2362	64.4086	63.109	61.3269	66.871	64.5112	69.5538	68.7074	70.2977	69.4221
	Rsrc1+/+/circRsrc1-/- Rsrc1-161aa-HA		50.8174	45.9362	46.7003	44.2569	32.9612	38.2726	43.3859	53.8472	51.9857	46.9607	46.523	61.4828	54.4741	56.3252	56.9679	39.8271	46.0389	52.7461	65.3093	59.8921	57.5191	55.5097	64.4155	56.5608	59.3095	60.4484	42.0687	48.773	55.7526	67.9341	61.6181	60.4915	58.3406
Maxi ECAR	Rsrc1+/+/circRsrc1+/+		41.2513	47.8432	48.2787	49.0272	46.3429	55.3258	54.161	51.2542	51.064	51.0755	50.4542	45.1472	53.2091	52.2089	53.2335	50.0412	57.5534	55.0969	53.6446	53.4308	53.857	54.7252	44.828	51.9457	52.2595	52.9118	49.8291	56.5485	56.3158	52.8765	53.1328	53.9015	54.4133
	Rsrc1+/+/circRsrc1-/-		65.9708	62.4546	67.1089	61.3662	61.9579	63.5416	63.4817	69.8895	67.7068	70.0539	70.07	66.3895	63.8785	65.4748	63.0208	61.5702	66.2076	64.2946	70.3079	68.484	71.1309	70.4553	67.6528	64.8096	65.9337	62.7462	62.2482	67.2622	65.3357	71.0507	69.9515	70.6364	69.9779
	Rsrc1+/+/circRsrc1-/- Rsrc1-161aa-HA		65.0891	59.4754	59.2105	59.4458	44.6449	50.9012	55.9356	70.1451	65.6383	62.5552	61.5367	68.2576	60.6434	62.2378	62.5218	45.8153	53.0827	59.4006	72.1872	66.2341	64.5395	63.2113	70.1647	62.3342	63.8931	64.5069	46.7644	54.2068	61.4822	74.0535	67.3128	65.5979	64.0313
Figure 4d
ATP (μmol/μg prot)
		Biological Replicate 1			Biological Replicate 2			Biological Replicate 3
		Technical Replicate 1	Technical Replicate 2	Technical Replicate 3	Technical Replicate 1	Technical Replicate 2	Technical Replicate 3	Technical Replicate 1	Technical Replicate 2	Technical Replicate 3
Rsrc1+/+/circRsrc1+/+		59.3784	56.8035	57.4631	53.1594	54.4804	55.6506	63.1613	64.5595	65.4288
Rsrc1+/+/circRsrc1-/-		85.0357	84.7345	88.1018	75.3172	72.7375	76.3334	109.452	108.344	108.08
Figure 4e
OCR (pmol O2 min-1 sperm-1)
			Biological Replicate 1										Biological Replicate 2											Biological Replicate 2
			Technical Replicate 1	Technical Replicate 2	Technical Replicate 3	Technical Replicate 4	Technical Replicate 5	Technical Replicate 6	Technical Replicate 7	Technical Replicate 8	Technical Replicate 9	Technical Replicate 10	Technical Replicate 1	Technical Replicate 2	Technical Replicate 3	Technical Replicate 4	Technical Replicate 5	Technical Replicate 6	Technical Replicate 7	Technical Replicate 8	Technical Replicate 9	Technical Replicate 10	Technical Replicate 11	Technical Replicate 1	Technical Replicate 2	Technical Replicate 3	Technical Replicate 4	Technical Replicate 5	Technical Replicate 6	Technical Replicate 7	Technical Replicate 8	Technical Replicate 9	Technical Replicate 10	Technical Replicate 11	Technical Replicate 12	Technical Replicate 13	Technical Replicate 14	Technical Replicate 15	Technical Replicate 16	Technical Replicate 17	Technical Replicate 18	Technical Replicate 19	Technical Replicate 20	Technical Replicate 21	Technical Replicate 22	Technical Replicate 23	Technical Replicate 24	Technical Replicate 25
Basal OCR	Rsrc1+/+/circRsrc1+/+		34.927	27.3899	22.8457	39.809	15.6367	32.8315	16.4311	42.9138	36.7894	11.2346	169.211	72.3979	136.16	148.156	221.055	190.146	202.02					74.8816	63.8527	33.6435	63.0128	10.6819	78.8513	100.749	50.471	38.8905	71.7633	83.0564	37.4031	50.545	59.0706	41.249
	Rsrc1+/+/circRsrc1-/-		14.2804	2.98944	2.07755	30.0355	9.7499	16.1252	23.6837	33.4265	33.2625	20.5101	109.089	107.21	97.1271	48.262	37.7801	95.7169	125.465	55.5839	54.8961	58.9367	31.2931	23.0053	57.2507	68.4446	84.6153	30.7367	53.3576	43.5891	42.3482	17.7721	41.2811	71.7171	101.871	45.3169	41.9644	26.919	24.5173	59.8119	21.1835	32.7999	30.9387	30.2973	45.8422	36.803	50.9237	33.9051
Maxi OCR	Rsrc1+/+/circRsrc1+/+		191.257	145.278	171.089	203.264	202.319	154.07	134.075	168.752	138.958	170.487	330.448	260.346	286.563	240.881	368.416	367.423	320.92					246.674	302.181	248.436	267.316	196.208	210.651	260.486	261.709	164.807	273.147	236.125	191.074	146.951	276.304	198.216
	Rsrc1+/+/circRsrc1-/-		136.365	89.4115	125.399	139.646	147.435	125.617	151.375	82.0849	97.9932	102.692	183.813	172.891	149.775	108.246	110.312	178.213	173.651	76.9753	107.895	231.869	73.0036	124.634	119.937	168.91	165.665	127.199	183.018	140.337	108.255	92.1131	73.3336	106.037	143.236	112.689	103.287	121.333	114.972	96.0514	78.2842	74.516	80.6404	67.057	145.387	89.4917	105.231	146.697
Spare Capacity	Rsrc1+/+/circRsrc1+/+		156.33	117.888	148.243	163.455	186.683	121.238	117.644	125.838	102.169	159.253	161.237	187.948	150.403	92.7241	147.362	177.277	118.9					171.792	238.328	214.792	204.303	185.526	131.799	159.737	211.238	125.917	201.383	153.068	153.671	96.4061	217.233	156.966
	Rsrc1+/+/circRsrc1-/-		122.085	86.422	123.322	109.61	137.685	109.492	127.691	82.182			74.7246	65.6808	52.648	59.9843	72.5323	82.4958	48.1864	21.3914	52.999	172.932	41.7105	101.629	62.6867	100.465	81.0492	96.4621	129.66	96.7476	65.9064	74.3411	32.0525	34.3202	41.3648	67.3722	61.3227	94.4139	90.4552	36.2395	57.1007	41.7161	49.7017	36.7597	99.5448	52.6887	54.3077	112.792
Figure 4f
Extracellular pH (AU)
		Biological Replicate 1		Biological Replicate 2		Biological Replicate 3
		Technical Replicate 1	Technical Replicate 2	Technical Replicate 1	Technical Replicate 2	Technical Replicate 1	Technical Replicate 2
Rsrc1+/+/circRsrc1+/+		27121	26693	22953	20696	20096	21994
Rsrc1+/+/circRsrc1-/-		33792	33820	26590	26030	25932	27528
Figure 4g
PDH activity (U/mg prot)
		Biological Replicate 1	Biological Replicate 2	Biological Replicate 3
Rsrc1+/+/circRsrc1+/+		0.607008	0.577928	0.602646
Rsrc1+/+/circRsrc1-/-		0.165758	0.261719	0.290298
Rsrc1+/+/circRsrc1-/- Rsrc1-161aa-HA		0.354114	0.363671	0.468425
Figure 4h
LDH activity (U/g prot)
		Biological Replicate 1		Biological Replicate 2		Biological Replicate 3
		Technical Replicate 1	Technical Replicate 2	Technical Replicate 1	Technical Replicate 2	Technical Replicate 1	Technical Replicate 2
Rsrc1+/+/circRsrc1+/+		11.075	10.9263	9.03446	9.04	8.60192	8.42
Rsrc1+/+/circRsrc1-/-		12.4933	12.457	10.3517	10.2758	10.6792	10.4261
Rsrc1+/+/circRsrc1-/- Rsrc1-161aa-HA		9.70722	9.8417	8.90548	8.9263	8.12314	8.19557
Figure 4i
PDH activity (U/mg prot)
		Biological Replicate 1					Biological Replicate 2			Biological Replicate 3
		Technical Replicate 1	Technical Replicate 2	Technical Replicate 3	Technical Replicate 4	Technical Replicate 5	Technical Replicate 1	Technical Replicate 2	Technical Replicate 3	Technical Replicate 1	Technical Replicate 2	Technical Replicate 3	Technical Replicate 4
Rsrc1+/+/circRsrc1+/+		11.9363	10.8831		10.8831	14.3938	10.3329	12.0551	13.7772	9.37968	7.7625	6.14531	10.35
Rsrc1+/+/circRsrc1-/-		10.3889	6.57967	9.35005	7.96486	5.54077	8.01167	7.01021	6.34257	9.93819	6.62546	7.28801	5.30037
Figure 4j
Content of LDHC (μg/g prot)
		Biological Replicate 1				Biological Replicate 2			Biological Replicate 3
		Technical Replicate 1	Technical Replicate 2	Technical Replicate 3	Technical Replicate 4	Technical Replicate 1	Technical Replicate 2	Technical Replicate 3	Technical Replicate 1	Technical Replicate 2	Technical Replicate 3	Technical Replicate 4
Rsrc1+/+/circRsrc1+/+		83.2009	72.0579	81.7564	85.8835	74.1214	91.5592	108.284	106.612	136.551	135.988
Rsrc1+/+/circRsrc1-/-		117.405	112.758	111.887	107.53	91.8593	106.242	152.747	137.788	131.243	132.382	111.893
Figure 4k
LDHC activity (U/g prot)
		Biological Replicate 1				Biological Replicate 2			Biological Replicate 3
		Technical Replicate 1	Technical Replicate 2	Technical Replicate 3	Technical Replicate 4	Technical Replicate 1	Technical Replicate 2	Technical Replicate 3	Technical Replicate 1	Technical Replicate 2	Technical Replicate 3	Technical Replicate 4	Technical Replicate 4
Rsrc1+/+/circRsrc1+/+		111.424	206.217	182.519	168.036	197.109	186.946	175.767	163.064	206.432		166.929	154.36
Rsrc1+/+/circRsrc1-/-		196.795	158.361	166.671	196.276	198.808	203.213	203.213	197.549	180.592	213.27	245.948	216.353
Figure 4l
Lactate (nmol/10^6 sperm)
			Biological Replicate 1	Biological Replicate 2	Biological Replicate 3	Biological Replicate 4	Biological Replicate 5
0 h	Rsrc1+/+/circRsrc1+/+		1.97926	2.02861	1.74244	1.24601	1.73399
	Rsrc1+/+/circRsrc1-/-		2.40216	2.6385	2.60787	2.14452	2.04651
1 h	Rsrc1+/+/circRsrc1+/+		2.15248	2.19848	2.17094	1.37423	1.57983
	Rsrc1+/+/circRsrc1-/-		2.79237	2.7507	3.02126	2.29956	2.53258
2 h	Rsrc1+/+/circRsrc1+/+		3.25482	2.71753	2.46903	1.55273	1.55108
	Rsrc1+/+/circRsrc1-/-		3.41573	3.20847	3.80638	2.68715	3.76451
Figure 4m
Basal LER (amol lactate min-1 sperm-1)
		Biological Replicate 1	Biological Replicate 2	Biological Replicate 3	Biological Replicate 4	Biological Replicate 5
Rsrc1+/+/circRsrc1+/+		33.1414	27.805	26.997	25.3635	28.6691
Rsrc1+/+/circRsrc1-/-		37.0541	36.48	51.5614	34.9898	44.0813

## Sheet: Figure 5
Figure 5
Figure 5a
Relative mRNA levels
			Biological Replicate 1	Biological Replicate 2	Biological Replicate 3
Nd1	Rsrc1+/+/circRsrc1+/+		1	1	1
	Rsrc1+/+/circRsrc1-/-		1.48759	1.5674	1.54047
Nd2	Rsrc1+/+/circRsrc1+/+		1	1	1
	Rsrc1+/+/circRsrc1-/-		1.58056	1.68573	1.67898
Nd3	Rsrc1+/+/circRsrc1+/+		1	1	1
	Rsrc1+/+/circRsrc1-/-		2.37892	2.64272	2.42232
Nd4	Rsrc1+/+/circRsrc1+/+		1	1	1
	Rsrc1+/+/circRsrc1-/-		1.21414	0.956878	1.12481
Nd5	Rsrc1+/+/circRsrc1+/+		1	1	1
	Rsrc1+/+/circRsrc1-/-		0.911468	0.976547	0.96828
Nd6	Rsrc1+/+/circRsrc1+/+		1	1	1
	Rsrc1+/+/circRsrc1-/-		1.31367	1.29724	1.28615
Cox1	Rsrc1+/+/circRsrc1+/+		1	1	1
	Rsrc1+/+/circRsrc1-/-		1.11236	1.05118	1.03257
Cox2	Rsrc1+/+/circRsrc1+/+		1	1	1
	Rsrc1+/+/circRsrc1-/-		1.1597	1.28348	1.20187
Cox3	Rsrc1+/+/circRsrc1+/+		1	1	1
	Rsrc1+/+/circRsrc1-/-		0.887784	0.873534	0.883201
Atp6	Rsrc1+/+/circRsrc1+/+		1	1	1
	Rsrc1+/+/circRsrc1-/-		1.29859	1.26727	1.29818
Cytb	Rsrc1+/+/circRsrc1+/+		1	1	1
	Rsrc1+/+/circRsrc1-/-		1.11069	1.18379	1.18486
Figure 5b
Relative protein intensity (by PRM)
			Biological Replicate 1	Biological Replicate 2	Biological Replicate 3
MtNd1	Rsrc1+/+/circRsrc1+/+		1.43596	1.30524	1.31984
	Rsrc1+/+/circRsrc1-/-		0.400796	0.427339	0.297943
	Rsrc1+/+/circRsrc1-/- Rsrc1-161aa-HA		0.73789	0.734572	0.87923
MtNd3	Rsrc1+/+/circRsrc1+/+		1.04082	0.949345	1.0881
	Rsrc1+/+/circRsrc1-/-		0.590868	0.688522	0.619299
	Rsrc1+/+/circRsrc1-/- Rsrc1-161aa-HA		0.830677	0.85509	0.922768
MtNd4	Rsrc1+/+/circRsrc1+/+		1.30369	1.11416	1.28827
	Rsrc1+/+/circRsrc1-/-		0.346845	0.38645	0.361315
	Rsrc1+/+/circRsrc1-/- Rsrc1-161aa-HA		0.683726	0.741855	0.791684
MtNd5	Rsrc1+/+/circRsrc1+/+		1.46919	1.20683	1.56071
	Rsrc1+/+/circRsrc1-/-		0.319707	0.314826	0.211104
	Rsrc1+/+/circRsrc1-/- Rsrc1-161aa-HA		0.492984	0.594265	0.646736
MtCytb	Rsrc1+/+/circRsrc1+/+		1.3707	1.14302	1.37024
	Rsrc1+/+/circRsrc1-/-		0.506906	0.468073	0.395261
	Rsrc1+/+/circRsrc1-/- Rsrc1-161aa-HA		0.761398	0.798151	0.857324
MtCox1	Rsrc1+/+/circRsrc1+/+		1.22592	1.02203	1.14821
	Rsrc1+/+/circRsrc1-/-		0.510091	0.541544	0.546539
	Rsrc1+/+/circRsrc1-/- Rsrc1-161aa-HA		0.77781	0.851817	0.886785
MtCox2	Rsrc1+/+/circRsrc1+/+		1.24381	1.07447	1.30472
	Rsrc1+/+/circRsrc1-/-		0.490474	0.47566	0.452703
	Rsrc1+/+/circRsrc1-/- Rsrc1-161aa-HA		0.733213	0.908462	0.866719
Figure 5c
Relative protein levels
			Biological Replicate 1	Biological Replicate 2	Biological Replicate 3
Ndufa9	Rsrc1+/+/circRsrc1+/+		1	1	1
	Rsrc1+/+/circRsrc1-/-		0.324861	0.578758	0.602247
	Rsrc1+/+/circRsrc1-/- Rsrc1-161aa-HA		0.695376	0.913508	0.755978
Sdha	Rsrc1+/+/circRsrc1+/+		1	1	1
	Rsrc1+/+/circRsrc1-/-		1.23883	0.903989	0.965848
	Rsrc1+/+/circRsrc1-/- Rsrc1-161aa-HA		0.934429	0.866057	1.3085
Uqcrfs1	Rsrc1+/+/circRsrc1+/+		1	1	1
	Rsrc1+/+/circRsrc1-/-		0.509439	0.501471	0.524927
	Rsrc1+/+/circRsrc1-/- Rsrc1-161aa-HA		0.591461	0.732026	0.660197
Mtcox1	Rsrc1+/+/circRsrc1+/+		1	1	1
	Rsrc1+/+/circRsrc1-/-		0.20796	0.202662	0.21404
	Rsrc1+/+/circRsrc1-/- Rsrc1-161aa-HA		0.375602	0.455522	0.681856
Atpb	Rsrc1+/+/circRsrc1+/+		1	1	1
	Rsrc1+/+/circRsrc1-/-		1.02727	0.963244	0.940427
	Rsrc1+/+/circRsrc1-/- Rsrc1-161aa-HA		1.00864	0.923378	1.07246
Figure 5d
Relative protein levels of spermatocyte in testis
			Biological Replicate 1	Biological Replicate 2	Biological Replicate 3
Ndufa9	Rsrc1+/+/circRsrc1+/+		1	1	1
	Rsrc1+/+/circRsrc1-/-		0.535087	0.528379	0.716021
Uqcrfs1	Rsrc1+/+/circRsrc1+/+		1	1	1
	Rsrc1+/+/circRsrc1-/-		0.359838	0.500515	0.716036
Mtcox1	Rsrc1+/+/circRsrc1+/+		1	1	1
	Rsrc1+/+/circRsrc1-/-		0.432732	0.547785	0.522929
Figure 5e
Relative protein levels of sperm
			Biological Replicate 1	Biological Replicate 2	Biological Replicate 3
Ndufa9	Rsrc1+/+/circRsrc1+/+		1	1	1
	Rsrc1+/+/circRsrc1-/-		0.546913	0.587105	0.245305
Uqcrfs1	Rsrc1+/+/circRsrc1+/+		1	1	1
	Rsrc1+/+/circRsrc1-/-		0.195997	0.290125	0.177978
Mtcox1	Rsrc1+/+/circRsrc1+/+		1	1	1
	Rsrc1+/+/circRsrc1-/-		0.123771	0.270445	0.077943
Figure 5e
Relative mRNA levels (C1qbp bind RNA)
			Biological Replicate 1	Biological Replicate 2	Biological Replicate 3
Nd1	Rsrc1+/+/circRsrc1+/+		1	1	1
	Rsrc1+/+/circRsrc1-/-		1.06669	0.676693	0.736288
Nd3	Rsrc1+/+/circRsrc1+/+		1	1	1
	Rsrc1+/+/circRsrc1-/-		0.809425	0.578903	0.692173
Nd4	Rsrc1+/+/circRsrc1+/+		1	1	1
	Rsrc1+/+/circRsrc1-/-		0.726934	0.504121	0.378802
Nd5	Rsrc1+/+/circRsrc1+/+		1	1	1
	Rsrc1+/+/circRsrc1-/-		0.676262	0.37349	0.444285
Cytb	Rsrc1+/+/circRsrc1+/+		1	1	1
	Rsrc1+/+/circRsrc1-/-		0.832728	0.395466	0.534554
Cox1	Rsrc1+/+/circRsrc1+/+		1	1	1
	Rsrc1+/+/circRsrc1-/-		0.620024	0.244915	0.338547
Cox2	Rsrc1+/+/circRsrc1+/+		1	1	1
	Rsrc1+/+/circRsrc1-/-		0.619289	0.509199	0.437043

## Sheet: Figure S3
Figure S3
Figure S3a
Relative mRNA levels of Rsrc1 in mouse testis
	Biological Replicate 1	Biological Replicate 2	Biological Replicate 3
7 d	1	1	1
12 d	1.13	1.1	0.87
14 d	1.47	1.36	1.19
16 d	1.77	1.26	1.35
18 d	3.73	3.55	3.26
19 d	3.42	3.63	3.66
20 d	3.88	3.32	3.08
21 d	7.22	7.48	6.82
28 d	8.53	7.96	7.55
56 d	9.5	9.29	8.59
Figure S3b
Relative mRNA levels of Rsrc1
	Biological Replicate 1	Biological Replicate 2	Biological Replicate 3
Spg	1	1	1
Pac	17.7357	15.7278	18.9784
RS	18.4888	19.1761	19.6341
ES	2.27144	2.24587	2.42085
SC	1.49155	1.39609	1.375
LC	1.03831	0.946968	1.05346
Figure S3c
Relative Expression
		Biological Replicate 1	Biological Replicate 2	Biological Replicate 3	Biological Replicate 4	Biological Replicate 5
Nucleus	U6	0.884124	0.861054	0.850086	0.802149	0.846089
	18S	0.113649	0.068345	0.082666	0.085393	0.104354
	circRsrc1	0.036966	0.070246	0.082767	0.11599	0.074854
Cytoplasm	U6	0.115876	0.138946	0.149914	0.197851	0.153911
	18S	0.886351	0.931655	0.917334	0.914607	0.895646
	circRsrc1	0.963034	0.929754	0.917233	0.88401	0.925146
Figure S3m
Relative mRNA levels
			Biological Replicate 1	Biological Replicate 2	Biological Replicate 3
circRsrc1	Rsrc1+/+/circRsrc1+/+		1	1	1
	Rsrc1-/-/circRsrc1-/-		0.03	0.04	0.04
Rsrc1	Rsrc1+/+/circRsrc1+/+		1	1	1
	Rsrc1-/-/circRsrc1-/-		0.39	0.46	0.44

## Sheet: Figure S4
Figure S4
Figure S4a
Testis/Body Weight Ratio (mg/g)
		Biological Replicate 1	Biological Replicate 2	Biological Replicate 3	Biological Replicate 4	Biological Replicate 5	Biological Replicate 6
Rsrc1+/+/circRsrc1+/+		3.31769	3.77285	3.41173	3.31804	3.22581	3.48711
Rsrc1-/-/circRsrc1+/+		3.47558	3.26316	3.40357	3.39824	3.40557	3.43084
Rsrc1+/+/circRsrc1-/-		3.17066	3.40674	3.08706	3.17513	3.29295	3.19077
Rsrc1-/-/circRsrc1-/-		3.11349	3.32473	3.12895	3.52819	3.31978	3.24446
Figure S4b
TUNEL positive tubules (%)
		Biological Replicate 1	Biological Replicate 2	Biological Replicate 3
Rsrc1+/+/circRsrc1+/+		19.66	18.04	18.6
Rsrc1-/-/circRsrc1+/+		25	31.71	20
Rsrc1+/+/circRsrc1-/-		23.38	23.23	19.09
Rsrc1-/-/circRsrc1-/-		22.89	24.9	27.8
Figure S4c
TUNEL positive cell per tubule
		Biological Replicate 1	Biological Replicate 2	Biological Replicate 3
Rsrc1+/+/circRsrc1+/+		0.41453	0.305882	0.326446
Rsrc1-/-/circRsrc1+/+		0.48125	0.630081	0.326087
Rsrc1+/+/circRsrc1-/-		0.480519	0.385827	0.436364
Rsrc1-/-/circRsrc1-/-		0.383803	0.466926	0.536585

## Sheet: Figure S5
Figure S5
Figure S5a
Relative mRNA levels
			Biological Replicate 1	Biological Replicate 2	Biological Replicate 3
circRsrc1	GC-1 Spg		1	1	1
	GC-2Spd(ts)		0.38641	0.41769	0.546501
Rsrc1	GC-1 Spg		1	1	1
	GC-2Spd(ts)		0.765749	0.735449	1.1256
Figure S5h
TUNEL positive cell (%)
		Biological Replicate 1	Biological Replicate 2	Biological Replicate 3
Rsrc1+/+/circRsrc1+/+		0.00114155	0	0
Rsrc1+/+/circRsrc1-/-		0.00480769	0	0
Rsrc1+/+/circRsrc1-/- Rsrc1-161aa-HA		0	0.00118343	0.00487805

## Sheet: Figure S6
Figure S6
Figure S6b
Mean gray values of cell DHE fluorescence
		Biological Replicate 1	Biological Replicate 2	Biological Replicate 3	Biological Replicate 4	Biological Replicate 5
Rsrc1+/+/circRsrc1+/+		21.754	22.022	21.239	22.148	20.305
Rsrc1+/+/circRsrc1-/-		24.483	29.161	35.213	25.509	28.373
Rsrc1+/+/circRsrc1-/- Rsrc1-161aa-HA		20.47	19.249	19.397	23.866	20.57

## Sheet: Figure S7
Figure S7
Figure S6a
Relative amount of mtDNA (fold change to wild type)
		Biological Replicate 1	Biological Replicate 2	Biological Replicate 3
Rsrc1+/+/circRsrc1+/+		1	1	1
Rsrc1+/+/circRsrc1-/-		0.792721	1.13298	0.623543
Rsrc1+/+/circRsrc1-/- Rsrc1-161aa-HA		0.636519	0.919507	0.689707
Figure 7b
Relative mRNA levels
			Biological Replicate 1	Biological Replicate 2	Biological Replicate 3
Ndufa9	Rsrc1+/+/circRsrc1+/+		1	1	1
	Rsrc1+/+/circRsrc1-/-		0.837354	0.962314	0.749529
Sdha	Rsrc1+/+/circRsrc1+/+		1	1	1
	Rsrc1+/+/circRsrc1-/-		0.946978	1.0351	0.78891
Uqcrfs1	Rsrc1+/+/circRsrc1+/+		1	1	1
	Rsrc1+/+/circRsrc1-/-		0.812854	0.906142	0.633926
Atpb	Rsrc1+/+/circRsrc1+/+		1	1	1
	Rsrc1+/+/circRsrc1-/-		0.971628	1.06309	0.876645
Vdac	Rsrc1+/+/circRsrc1+/+		1	1	1
	Rsrc1+/+/circRsrc1-/-		0.944435	1.05929	0.854545
